# Supplementary material for: Deciphering the genetic diversity in the Arabian Peninsula and Africa: insights from Y-STR data
Source: Forensic Sci Med Pathol. 2025 Nov 6;22(2):600–18. doi: 10.1007/s12024-025-01115-3 (PMC13331941; doi:10.1007/s12024-025-01115-3)
Supplement: Supplementary file 3 — Supplementary file3 (XSLX. 1258 KB) [file 12024_2025_1115_MOESM3_ESM.xlsx]

## Sheet: S1
Suppementary Table S1: genetic diversirty of the 17 Y-STR loci in the Middle East, North Africa, Central Africa, East Africa, West Africa, South Africa and African outside Sfrica
Rank	locus	Middle East		locus	North Africa		locus	Central Africa		locus	East Africa		locus	West Africa		locus	South Africa		locus	African outside Africa
1	DYS458	0.861098		DYS458	0.827126		DYS385b	0.86317		DYS385b	0.846007		DYS385b	0.791811		DYS385b	0.874996		DYS385b	0.836056
2	DYS385b	0.860853		DYS385b	0.820619		DYS385a	0.845966		DYS458	0.83811		DYS458	0.753359		DYS385a	0.82728		DYS385a	0.832824
3	DYS385a	0.787379		DYS456	0.699736		DYS458	0.830483		DYS385a	0.810541		DYS385a	0.750809		DYS635	0.760078		DYS458	0.756101
4	DYS635	0.729683		DYS439	0.688134		DYS448	0.821165		DYS390	0.78117		DYS393	0.657889		DYS458	0.756791		DYS19	0.738969
5	DYS390	0.702575		DYS391	0.673896		DYS635	0.781141		DYS635	0.7732		DYS19	0.652748		DYS448	0.743576		DYS635	0.70325
6	DYS456	0.68325		DYS390	0.663686		GATAH4	0.72564		DYS19	0.754266		DYS389II	0.633589		GATAH4	0.738272		DYS389II	0.68979
7	DYS389II	0.667489		DYS19	0.661101		DYS390	0.708617		DYS448	0.731064		DYS439	0.629552		DYS389II	0.72549		DYS448	0.681618
8	DYS439	0.664064		GATAH4	0.632564		DYS389II	0.698394		DYS389II	0.726131		DYS635	0.611328		DYS390	0.711019		DYS390	0.636123
9	DYS438	0.640501		DYS385a	0.626393		DYS439	0.658394		DYS439	0.675276		DYS456	0.577394		DYS19	0.687147		DYS439	0.634043
10	DYS448	0.63737		DYS389II	0.618063		DYS438	0.650646		GATAH4	0.599439		DYS448	0.536483		DYS456	0.640502		DYS456	0.628232
11	DYS19	0.635445		DYS389I	0.617744		DYS456	0.64837		DYS393	0.591125		GATAH4	0.519347		DYS439	0.625532		DYS393	0.605185
12	DYS393	0.603454		DYS635	0.556372		DYS19	0.640755		DYS456	0.580649		DYS389I	0.505424		DYS389I	0.616833		GATAH4	0.598619
13	GATAH4	0.590675		DYS393	0.555328		DYS389I	0.610344		DYS391	0.577259		DYS390	0.29657		DYS393	0.601094		DYS438	0.526323
14	DYS391	0.52198		DYS448	0.485046		DYS393	0.570362		DYS389I	0.551168		DYS391	0.268858		DYS438	0.599098		DYS389I	0.50636
15	DYS389I	0.50742		DYS438	0.443082		DYS392	0.557071		DYS438	0.521984		DYS438	0.223195		DYS392	0.376741		DYS437	0.484194
16	DYS437	0.498524		DYS392	0.284239		DYS391	0.540797		DYS437	0.375067		DYS392	0.205127		DYS437	0.359823		DYS392	0.4328
17	DYS392	0.417417		DYS437	0.270277		DYS437	0.354426		DYS392	0.368361		DYS437	0.15608		DYS391	0.352131		DYS391	0.398841

## Sheet: S2
Suppementary Table S2: Pairwise genetic distances (Rst) based on haplotypes of 43 Middle Eastren and African populations.
	Iraq	Palestine	Israel	Jordan	Lebanon	Kuwait	Saudi Arabia	Qatar	Bahrain	UAE	Yemen	Turkey	Iran	Egypt	Libya	Tunisia	Algeria	Morocco	Sudan	Chad	Cameroon	Central African Republic	Equatorial Guinea	Benin	Burkina Faso	Ghana	Ivory Coast	Nigeria	Ethiopia	Djibouti	Eritrea	Kenya	Uganda	Tanzania	Botswana	South Africa	Zimbabwe	Namibia	African American	African British	Jamaica	Bahamas	Haiti
Iraq
Palestine	0.02789
Israel	0.02983	0.01365
Jordan	0.02491	0.0321	0.01442
Lebanon	0.03377	0.05204	0.03418	0.02817
Kuwait	0.05582	0.06875	0.04852	0.04418	0.02214
Saudi Arabia	0.06282	0.05894	0.05236	0.05774	0.03615	0.01421
Qatar	0.07437	0.08822	0.07536	0.08023	0.0407	0.03089	0.01752
Bahrain	0.03358	0.05733	0.04275	0.03771	0.02903	0.01727	0.0225	0.02546
UAE	0.08297	0.08827	0.06774	0.0567	0.08572	0.09142	0.09052	0.11744	0.07074
Yemen	0.06993	0.08607	0.06299	0.0482	0.0774	0.09166	0.09161	0.11644	0.07624	0.03697
Turkey	0.09241	0.12423	0.09684	0.09543	0.08222	0.099	0.12692	0.12883	0.10157	0.10175	0.05918
Iran	0.06666	0.09361	0.06316	0.04314	0.05589	0.08421	0.10081	0.10412	0.06919	0.08183	0.05102	0.10005
Egypt	0.07004	0.10267	0.06904	0.04957	0.05498	0.07035	0.08783	0.09564	0.06809	0.08256	0.05729	0.09576	0.01483
Libya	0.04102	0.07351	0.06521	0.04561	0.05246	0.05928	0.0716	0.08587	0.04027	0.06535	0.06451	0.09564	0.0329	0.03027
Tunisia	0.05281	0.09556	0.08644	0.05963	0.06457	0.07938	0.08315	0.08721	0.0569	0.08248	0.05855	0.08977	0.04264	0.03518	0.01879
Algeria	0.06431	0.09919	0.09679	0.07457	0.07765	0.08199	0.08095	0.09316	0.06373	0.07087	0.07467	0.11348	0.06548	0.05496	0.0263	0.02126
Morocco	0.06822	0.08801	0.09161	0.07775	0.08491	0.0912	0.0876	0.08858	0.06685	0.0852	0.07039	0.10674	0.07278	0.08041	0.04202	0.03442	0.0315
Sudan	0.11072	0.12971	0.13642	0.11594	0.13129	0.13288	0.1292	0.13305	0.10671	0.1301	0.09804	0.14243	0.09656	0.10566	0.06987	0.05813	0.08227	0.02744
Chad	0.10696	0.14393	0.14362	0.13088	0.09667	0.13093	0.13944	0.12493	0.11699	0.14058	0.12432	0.08531	0.12271	0.1116	0.08735	0.07386	0.11903	0.0903	0.09335
Cameroon	0.05794	0.09704	0.08826	0.0652	0.06268	0.08497	0.09434	0.0904	0.0605	0.08902	0.06551	0.0983	0.0575	0.06955	0.04526	0.0331	0.05215	0.02459	0.03461	0.07362
Central African Republic	0.12408	0.15982	0.14975	0.12296	0.10751	0.15382	0.15729	0.13737	0.13717	0.12927	0.09464	0.11646	0.09874	0.12473	0.13067	0.12111	0.11285	0.09513	0.13943	0.16111	0.08659
Equatorial Guinea	0.05574	0.08127	0.07255	0.04804	0.06177	0.08407	0.08172	0.08699	0.05773	0.0667	0.0492	0.09571	0.05135	0.06962	0.04463	0.0339	0.0451	0.02691	0.04332	0.09363	0.01689	0.08478
Benin	0.06614	0.08361	0.07122	0.07017	0.0705	0.08693	0.08008	0.08349	0.06907	0.09114	0.07038	0.11718	0.05866	0.06468	0.05187	0.04696	0.05199	0.03143	0.04366	0.1045	0.02837	0.10386	0.02076
Burkina Faso	0.05474	0.06694	0.05766	0.06246	0.06801	0.07561	0.07008	0.08684	0.05275	0.07772	0.07335	0.13761	0.06032	0.06006	0.03889	0.05687	0.06579	0.04991	0.06134	0.11004	0.04513	0.14962	0.05296	0.02524
Ghana	0.053	0.06222	0.05628	0.06821	0.06425	0.09361	0.08535	0.08945	0.06749	0.09899	0.09135	0.13592	0.04985	0.06167	0.04562	0.06453	0.07532	0.06049	0.09303	0.1231	0.06232	0.13035	0.06658	0.03812	0.03016
Ivory Coast	0.0763	0.07284	0.04444	0.05336	0.05817	0.093	0.09798	0.10238	0.0724	0.08342	0.07471	0.10396	0.04813	0.07736	0.07614	0.08796	0.10695	0.07696	0.1176	0.14388	0.06376	0.12085	0.05993	0.05949	0.0683	0.03926
Nigeria	0.06723	0.06914	0.05018	0.04733	0.04055	0.07721	0.07832	0.07403	0.05678	0.07637	0.08638	0.10651	0.04705	0.06498	0.05803	0.06797	0.08686	0.07842	0.13655	0.11504	0.07865	0.12632	0.06748	0.0822	0.08262	0.04902	0.02478
Ethiopia	0.06032	0.07035	0.05929	0.05529	0.04703	0.07442	0.0747	0.05915	0.05317	0.07849	0.09111	0.08625	0.06972	0.0825	0.06106	0.0627	0.07033	0.05919	0.11088	0.08054	0.06848	0.11148	0.04504	0.06998	0.09255	0.07384	0.05869	0.02583
Djibouti	0.08109	0.09873	0.08759	0.07678	0.06345	0.06953	0.0691	0.07123	0.0497	0.0607	0.08115	0.10082	0.07369	0.08679	0.05073	0.06078	0.03749	0.03616	0.0887	0.11635	0.04943	0.10169	0.03065	0.04703	0.07048	0.08796	0.08286	0.06983	0.03486
Eritrea	0.10227	0.12868	0.10104	0.08301	0.08634	0.08904	0.10303	0.08945	0.06255	0.06263	0.07815	0.08665	0.07006	0.08621	0.06477	0.07795	0.07863	0.06112	0.10559	0.11222	0.07356	0.10872	0.05958	0.09151	0.1028	0.10872	0.08319	0.06422	0.03982	0.03201
Kenya	0.09149	0.12996	0.11696	0.08966	0.08959	0.10225	0.11372	0.10999	0.0692	0.06796	0.08826	0.10167	0.06866	0.08428	0.04324	0.0514	0.04088	0.03777	0.09943	0.11279	0.05668	0.11646	0.05318	0.08564	0.09521	0.10172	0.09704	0.06988	0.04745	0.02403	0.01951
Uganda	0.12658	0.14257	0.12845	0.1192	0.10518	0.12637	0.13286	0.13228	0.10617	0.0763	0.09344	0.0731	0.09365	0.10173	0.07155	0.08629	0.08238	0.0978	0.15406	0.10333	0.11934	0.12829	0.09428	0.12277	0.13519	0.1306	0.12372	0.08133	0.05823	0.05725	0.04914	0.04763
Tanzania	0.11807	0.13253	0.11824	0.12764	0.11396	0.13944	0.14123	0.14351	0.12423	0.1101	0.08254	0.03274	0.12713	0.14015	0.12611	0.12762	0.13193	0.13533	0.19113	0.14504	0.14827	0.1122	0.11993	0.14543	0.17762	0.15706	0.13522	0.12048	0.08672	0.11355	0.10186	0.125	0.04804
Botswana	0.09054	0.12659	0.12193	0.09665	0.08458	0.10837	0.11065	0.10197	0.0803	0.08481	0.09013	0.10059	0.07716	0.08958	0.05771	0.05029	0.03086	0.04556	0.11536	0.11846	0.06123	0.08046	0.05272	0.08621	0.11467	0.10739	0.10698	0.07676	0.04859	0.02608	0.0486	0.01827	0.0508	0.09778
South Africa	0.08838	0.11727	0.10923	0.09296	0.08855	0.10201	0.09525	0.08992	0.07509	0.06504	0.07461	0.10863	0.07007	0.07656	0.04547	0.04526	0.02442	0.02751	0.07896	0.10626	0.05213	0.07589	0.03696	0.04715	0.0748	0.07377	0.09305	0.07611	0.0518	0.02103	0.04364	0.0257	0.05136	0.10552	0.02126
Zimbabwe	0.13625	0.15861	0.15556	0.13614	0.1266	0.14711	0.14266	0.14936	0.12979	0.10542	0.09869	0.11845	0.0788	0.09368	0.06328	0.06293	0.04575	0.05442	0.10908	0.13883	0.0879	0.10726	0.0753	0.08562	0.1213	0.0984	0.12111	0.10365	0.09265	0.06515	0.08536	0.05905	0.05767	0.11591	0.04215	0.02543
Namibia	0.12731	0.16182	0.16013	0.13249	0.10116	0.14681	0.14782	0.14768	0.13227	0.11014	0.09696	0.08602	0.08243	0.10491	0.07929	0.07766	0.0783	0.0801	0.13389	0.10524	0.08548	0.07166	0.07224	0.10137	0.14458	0.115	0.1246	0.09726	0.07479	0.07761	0.08141	0.07146	0.04343	0.07977	0.04034	0.0394	0.02363
African American	0.06784	0.09268	0.083	0.06293	0.07591	0.11313	0.11133	0.10165	0.08135	0.06245	0.05327	0.07807	0.07077	0.09208	0.07235	0.06293	0.07309	0.05483	0.10115	0.09653	0.05664	0.0537	0.03325	0.07216	0.10276	0.08203	0.06346	0.05143	0.03536	0.05875	0.05007	0.05206	0.06906	0.07257	0.04818	0.04313	0.07587	0.04617
African British	0.06012	0.06957	0.06801	0.04812	0.06954	0.10099	0.09532	0.09614	0.07504	0.06274	0.06038	0.09906	0.07068	0.09136	0.06678	0.07359	0.0877	0.06618	0.09097	0.09672	0.06722	0.07388	0.03617	0.07044	0.0903	0.07492	0.07127	0.05589	0.03947	0.07078	0.06386	0.0793	0.08379	0.09267	0.08064	0.06018	0.09625	0.06485	0.01564
Jamaica	0.06846	0.09263	0.07275	0.04929	0.06687	0.10161	0.11095	0.10945	0.07972	0.05988	0.05167	0.09231	0.04828	0.07238	0.06295	0.06799	0.08577	0.05746	0.07288	0.09441	0.03776	0.06429	0.02509	0.05047	0.07337	0.06551	0.04739	0.0587	0.05166	0.06471	0.0545	0.06961	0.10156	0.12114	0.08055	0.05809	0.09344	0.06902	0.0233	0.0181
Bahamas	0.06413	0.07626	0.07719	0.08663	0.07689	0.10414	0.09183	0.08898	0.07094	0.09266	0.09037	0.11325	0.07784	0.10261	0.05948	0.07566	0.07767	0.04569	0.07592	0.10277	0.05144	0.10538	0.03988	0.03195	0.05246	0.03218	0.05827	0.06977	0.05411	0.05338	0.08061	0.08195	0.09542	0.11169	0.08165	0.04582	0.07678	0.07461	0.05305	0.04761	0.0477
Haiti	0.0916	0.09108	0.10419	0.12347	0.11016	0.13605	0.10793	0.10844	0.09195	0.11242	0.11501	0.14404	0.11842	0.1458	0.08951	0.09836	0.09705	0.04892	0.08191	0.12624	0.06385	0.14093	0.05717	0.04183	0.06094	0.04903	0.07552	0.09525	0.08003	0.07147	0.11122	0.10749	0.12487	0.14471	0.1049	0.06397	0.10588	0.11902	0.07608	0.07834	0.08232	0.01138

## Sheet: S3
Supplementary Table S3: Average number of pairwise differences of using data of 43 populations.
Above diagonal (the green triangle) : Average number of pairwise differences between populations (PiXY)
Diagonal elements (yellow highlighted): Average number of pairwise differences within population (PiX)
Below diagonal (the blue triangle) : Corrected average pairwise difference (PiXY-(PiX+PiY)/2)
	Iraq	Palestine	Israel	Jordan	Lebanon	Kuwait	Saudi Arabia	Qatar	Bahrain	UAE	Yemen	Turkey	Iran	Egypt	Libya	Tunisia	Algeria	Morocco	Sudan	Chad	Cameroon	Central African Republic	Equatorial Guinea	Benin	Burkina Faso	Ghana	Ivory Coast	Nigeria	Ethiopia	Djibouti	Eritrea	Kenya	Uganda	Tanzania	Botswana	South Africa	Zimbabwe	Namibia	African American	African British	Jamaica	Bahamas	Haiti
Iraq	166.351	174.081	169.659	168.279	183.886	182.522	185.531	183.484	175.995	193.756	198.265	220.354	190.597	188.329	185.051	187.922	186.089	202.372	210.279	211.591	198.649	227.418	184.226	194.49	189.422	182.591	184.354	180.633	179.735	177.921	192.728	183.778	214.834	215.414	190.724	198.616	206.358	201.348	193.751	188.963	191.038	188.072	190.715
Palestine	4.78635	172.238	169.817	172.517	190.948	188.513	188.218	189.675	183.624	198.999	206.087	234.059	200.118	199.102	195.261	200.822	197.079	211.565	219.671	225.923	212.002	241.671	192.894	202.427	195.737	187.711	187.125	184.247	184.917	184.749	202.584	195.233	224.434	223.343	202.619	209.766	217.073	213.915	203.299	194.653	200.148	194.311	194.407
Israel	5.10512	2.3199	162.757	164.614	182.532	179.574	182.061	182.072	176.003	189.576	195.981	221.87	188.609	186.886	188.604	193.862	191.515	207.581	215.546	220.172	204.91	232.966	185.923	194.695	188.893	181.717	176.548	175.66	177.834	177.009	191.292	187.179	215.321	214.112	196.363	202.897	210.858	207.389	196.204	189.272	190.792	189.569	191.901
Jordan	4.24054	5.5343	2.37264	161.727	180.827	178.204	182.593	182.491	174.536	186.76	192.36	220.821	183.914	182.424	184.052	187.558	186.262	203.649	210.076	216.294	199.047	225.861	180.608	193.879	189.336	183.589	177.633	174.591	176.532	174.351	186.887	180.984	212.405	215.472	190.2	198.491	205.397	200.288	191.23	184.737	185.466	191.008	195.459
Lebanon	6.0711	10.1893	6.51446	5.32429	189.279	188.234	192.415	189.198	187.004	207.597	213.076	231.988	200.454	197.85	199.587	202.738	201.56	219.079	229.788	223.408	212.443	238.357	198.201	208.342	204.731	196.915	193.632	187.78	189.425	187.459	202.301	196.362	224.385	229.212	202.537	211.526	218.475	209.791	208.117	203.765	203.598	203.424	208.526
Kuwait	9.96576	13.0139	8.81547	7.96018	4.21429	178.761	182.82	181.778	179.409	203.089	210.653	230.656	201.254	195.468	195.54	200.487	196.753	215.452	223.973	225.928	212.246	243.716	197.058	206.454	200.896	197.64	195.011	189.393	189.211	182.621	197.103	192.903	223.691	228.911	201.95	209.29	217.581	214.229	211.385	204.934	205.579	203.83	208.295
Saudi Arabia	11.5235	11.2669	9.851	10.898	6.94323	2.6079	181.664	180.819	181.876	204.315	211.859	238.093	206.401	200.727	199.557	202.684	198.072	215.502	224.345	229.065	215.399	245.793	198.176	206.182	201.035	197.391	197.887	191.394	190.998	184.341	201.79	197.418	226.358	230.921	204.093	208.908	217.789	216.256	212.137	205.12	209.149	202.513	203.439
Qatar	13.5097	16.7572	13.8945	14.8292	7.76013	5.59895	3.1886	173.597	178.289	205.911	213.113	234.305	203.036	198.022	198.389	199.366	196.293	211.818	220.456	220.889	210.4	235.799	194.695	202.65	200.472	194.025	194.028	185.986	183.448	180.095	194.364	191.762	221.573	226.284	197.578	203.577	214.785	210.983	205.702	200.778	204.264	197.536	198.778
Bahrain	5.87017	10.5556	7.67442	6.72287	5.41474	3.0785	4.09441	4.54003	173.9	195.7	204.065	227.359	195.298	192.246	189	192.938	190.218	206.586	214.285	218.812	203.606	235.606	188.844	199.512	193.255	189.536	187.933	182.763	182.465	176.105	188.888	183.557	215.289	221.778	193.022	200.203	209.899	207.428	201.025	196.307	197.754	193.743	195.316
UAE	15.3986	17.6977	13.0157	10.7142	17.7753	18.5268	18.3014	23.9306	13.5681	190.364	204.993	238.238	206.671	204.299	202.901	207.277	200.542	220.107	230.584	235.694	219.539	245.037	199.768	213.823	207.514	204.829	199.516	195.418	196.19	187.259	197.607	191.958	218.565	229.19	203.012	206.841	214.006	212.549	205.763	202.88	202.683	207.478	209.516
Yemen	12.7981	17.6771	12.311	9.20562	16.1448	18.9808	18.7362	24.0225	14.8241	7.51901	204.583	235.779	207.131	206.164	210.041	209.277	208.736	223.888	231.003	240.099	221.481	245.087	203.553	216.602	213.92	210.338	205.316	204.927	206.213	199.483	208.235	203.561	230.852	231.124	211.672	216.298	220.157	217.695	211.007	209.894	208.351	214.39	218.126
Turkey	17.4648	28.227	20.7777	20.2438	17.6354	21.5622	27.5475	27.7933	20.696	23.3429	13.7737	239.427	235.652	232.885	235.1	234.117	235.907	251.004	264.054	249.16	247.866	272.24	233.097	246.746	247.957	238.412	231.463	227.677	223.067	223.792	228.008	224.695	244.754	238.212	232.315	242.266	243.866	234.65	234.319	237.62	236.091	237.965	245.359
Iran	12.8091	19.3867	12.6188	8.43837	11.2028	17.261	20.9573	21.6249	13.7363	16.8771	10.2272	21.326	189.224	189.754	195.523	198.057	198.995	215.733	221.089	229.378	211.003	235.995	196.01	205.609	202.982	194.055	191.575	189.223	194.33	189.771	198.87	192.14	221.359	232.288	200.997	207.152	207.097	205.471	206.822	203.976	199.585	203.658	210.592
Egypt	12.8497	20.6782	13.2032	9.25582	10.9062	13.7832	17.5911	18.9191	12.9918	16.8127	11.5678	20.8668	2.83796	184.609	192.622	194.168	194.191	215.732	220.791	224.433	211.652	239.862	197.248	204.596	200.561	193.914	195.029	190.11	194.098	189.682	199.651	192.422	220.99	232.8	200.993	206.378	207.966	207.835	209.406	206.009	202.254	206.646	214.298
Libya	7.39913	14.6658	12.749	8.71205	10.4712	11.6829	14.2488	17.1141	7.57433	13.2426	13.273	20.9101	6.4343	5.84142	188.952	193.113	190.72	209.045	215.042	221.077	208.461	243.955	194.422	204.118	198.366	192.924	197.288	191.106	192.065	184.592	197.431	186.486	216.414	232.021	196.54	201.789	203.58	204.601	207.158	202.983	202.57	199.475	203.535
Tunisia	9.7405	19.6966	17.4769	11.688	13.0918	16.1002	16.8459	17.5607	10.9818	17.0889	11.9792	19.3974	8.43829	6.8573	3.62993	190.013	190.29	207.874	213.022	218.517	206.365	242.111	192.814	203.614	202.701	197.378	200.572	193.83	193.051	187.328	200.883	188.752	220.309	233.036	195.591	202.276	204.074	204.858	205.607	205.066	204.245	203.564	206.216
Algeria	11.6987	19.7452	18.9216	14.1831	15.7051	16.157	16.0249	18.2794	12.0528	14.1445	15.2289	24.9786	13.168	10.6709	5.02831	4.06797	182.431	203.467	214.126	224.902	206.603	235.58	191	200.705	200.633	195.63	200.291	193.486	190.397	178.355	196.84	182.54	215.239	229.31	187.682	194.119	196.406	200.607	203.925	203.952	203.984	199.88	201.427
Morocco	13.5282	19.7776	20.534	17.1171	18.7704	20.4034	19.0012	19.3502	13.9671	19.2566	15.9275	25.6224	15.452	17.7593	8.8998	7.19857	6.58343	211.337	217.859	234.815	215.596	248.709	202.629	211.555	212.577	207.795	210.444	208.144	203.958	193.749	208.857	197.351	235.696	249.059	206.036	209.521	213.862	217.901	215.131	215.354	213.657	208.499	207.002
Sudan	20.8752	27.3235	27.9388	22.9841	28.9207	28.3643	27.2847	27.4295	21.107	29.1738	22.4834	38.1127	20.2486	22.2579	14.3376	11.7871	16.6829	5.9621	212.457	236.462	218.352	263.057	206.099	214.501	215.075	214.448	218.968	219.784	214.076	204.682	218.073	209.38	252.199	267.266	221.189	221.19	226.569	231.261	225.961	220.77	216.932	214.875	213.932
Chad	20.2924	31.6805	30.6703	27.3074	20.6454	28.4241	30.1103	25.9671	23.739	32.3887	29.6841	21.3227	26.6428	24.0055	18.4779	15.3874	25.5633	21.0227	22.1099	216.247	229.472	271.709	219.702	230.936	228.552	223.384	228.449	217.17	209.682	214.063	221.831	214.767	240.015	255.289	224.245	229.756	236.547	226.294	226.862	224.403	224.163	223.18	227.11
Cameroon	10.8597	21.2686	18.9173	13.5687	13.1891	18.2511	19.9531	18.987	12.0415	19.7429	14.575	23.5385	11.7764	14.7335	9.37083	6.74371	10.7737	5.31254	7.50977	16.7347	209.229	245.401	199.304	209.721	210.229	206.747	205.846	206.436	204.384	195.403	210.118	199.916	240.195	251.416	208.103	213.713	220.426	217.858	214.265	214.216	207.923	208.417	209.051
Central African Republic	23.3381	34.6473	30.6829	24.0922	22.8131	33.4303	34.0566	28.0949	27.751	28.95	21.8907	31.6221	20.4776	26.6526	28.5743	26.1994	23.46	22.1359	35.9234	42.6807	19.8818	241.81	229.89	243.321	251.187	237.367	234.469	231.644	228.498	222.351	233.177	227.395	260.429	260.767	227.577	234.934	240.768	230.742	229.424	231.385	229.529	236.089	243.038
Equatorial Guinea	9.88076	15.6053	13.3745	8.57516	12.3913	16.5077	16.1744	16.7267	10.7248	13.4157	10.0915	22.214	10.2277	13.7744	8.77665	6.63778	8.61538	5.79053	8.70075	20.409	3.52004	17.815	182.339	194.414	198.006	193.722	189.988	189.164	185.168	176.827	192.772	184.635	218.739	226.972	191.948	196.751	202.834	199.342	195.495	193.157	191.375	192.005	192.826
Benin	12.1861	17.18	14.1881	13.8871	14.5741	17.9459	16.2218	16.7237	13.4343	19.5131	15.1821	27.9045	11.869	13.164	10.5133	9.47934	10.3619	6.75877	9.14412	23.6846	5.97886	23.288	4.11599	198.256	200.339	196.103	198.714	200.996	198.65	188.774	208.109	200.017	234.559	243.355	207.639	206.953	213.704	215.188	212.025	208.866	204.849	198.55	198.187
Burkina Faso	10.07	13.4418	11.3383	12.2962	13.9153	15.339	14.027	17.4969	10.1285	16.1552	15.452	32.0673	12.1935	12.0802	7.71355	11.5183	13.2411	10.7313	12.67	24.2523	9.43815	34.1051	10.6594	5.03382	192.353	191.608	197.5	198.172	200.65	190.689	207.701	199.262	233.896	248.117	211.199	210.02	218.999	222.485	216.06	210.173	206.732	199.796	199.152
Ghana	9.6785	11.8554	10.6015	12.989	12.5382	18.5228	16.8218	17.4895	12.8488	19.9096	18.3091	28.9613	9.70568	11.8725	8.71075	12.6344	14.6773	12.3893	18.4823	25.5241	12.3955	26.7248	12.8148	7.23786	5.69466	179.474	184.472	184.307	189.691	187.106	201.813	193.621	224.133	233.287	202.05	202.683	205.816	206.927	203.97	199.342	197.801	188.892	189.632
Ivory Coast	13.7749	13.6021	7.76596	9.36556	11.5884	18.2271	19.6512	19.8255	13.5798	16.9303	15.621	24.3459	9.5595	15.3214	15.4083	18.162	21.6723	17.3715	25.3362	32.9215	13.828	26.1606	11.4144	12.1821	13.9194	7.3314	174.807	177.166	183.934	182.794	193.843	189.425	222.02	226.24	199.626	205.446	209.5	206.779	198.17	196.56	192.04	191.951	192.626
Nigeria	12.0538	12.7241	8.87691	8.32314	7.73597	14.6086	15.1578	13.7827	10.4091	14.8314	17.2315	22.5592	9.20672	12.401	11.2252	13.4196	16.8666	17.0714	28.1511	23.6422	16.417	25.3351	12.5903	16.4635	16.5913	9.16534	4.35791	170.809	175.743	178.199	187.679	181.944	208.537	219.242	190.732	199.129	202.525	197.887	193.274	190.906	191.952	192.038	194.354
Ethiopia	10.7617	12.9994	10.6573	9.87026	8.98667	14.0317	14.3683	10.8513	9.71722	15.2094	18.123	17.555	13.9195	15.9952	11.791	12.2465	13.3836	12.4911	22.0493	15.7599	13.9714	21.7947	8.19998	13.723	18.6745	14.1558	10.7322	4.5403	171.597	172.051	183.266	178.086	203.969	212.268	185.457	194.194	200.38	193.625	190.312	188.045	190.885	189.188	191.564
Djibouti	14.6802	18.564	15.5651	13.4214	12.7534	13.1744	13.4431	13.2306	9.08935	12.0114	17.1254	24.0129	15.0935	17.3121	10.0496	12.2555	7.0741	8.0144	18.3877	25.8739	10.7224	21.3803	5.59137	9.58055	14.4464	17.3029	15.325	12.7292	6.18725	160.132	176.188	168.015	199.076	212.954	175.585	182.477	189.403	188.517	189.889	189.042	188.291	183.626	184.209
Eritrea	19.3972	26.3102	19.7585	15.8687	17.5064	17.5673	20.8029	17.41	11.7831	12.2702	15.7881	18.1397	14.1023	17.1914	12.7994	15.7211	15.4696	13.0329	21.6896	23.5529	15.3485	22.1166	11.4474	18.8262	21.369	21.921	16.2845	12.12	7.31224	5.96746	180.31	177.472	206.82	220.817	190.059	196.951	203.628	200.033	197.798	197.603	196.105	199.348	203.378
Kenya	16.7784	25.2898	21.9764	16.2965	17.8981	19.6988	22.7622	21.1389	12.7826	12.9517	17.4452	21.1578	13.7036	16.2936	8.18597	9.9214	7.5003	7.85826	19.3277	22.8191	11.4771	22.6661	9.64112	17.0649	19.2608	20.0593	18.197	12.7152	8.46298	4.12481	3.49312	167.648	199.824	218.245	177.749	186.913	191.295	190.75	191.779	193.958	192.474	192.915	195.149
Uganda	24.5678	31.2244	26.8521	24.4514	22.6547	27.22	28.436	27.6841	21.2488	16.2927	21.4694	17.9502	19.6561	21.5951	14.8473	18.2116	16.9331	22.9371	38.8799	24.8006	28.4903	32.4338	20.479	28.3406	30.629	27.3057	27.526	16.0416	11.0803	11.9194	9.57437	8.909	214.181	228.275	207.843	215.871	215.508	210.312	219.357	220.197	224.812	220.378	225.612
Tanzania	21.8784	26.8629	22.3725	24.2474	24.2122	29.1698	29.7283	29.1241	24.4672	23.6467	18.4714	8.13804	27.3149	30.1352	27.1842	27.6686	27.7338	33.0296	50.6765	36.8044	36.4413	29.5013	25.442	33.866	41.5794	33.1892	28.4751	23.4765	16.1088	22.5275	20.3013	24.0605	10.8231	220.722	220.633	231.438	231.972	221.216	223.102	224.842	232.163	226.816	232.415
Botswana	16.8757	25.827	24.312	18.6643	17.2254	21.8965	22.5884	20.1064	15.3992	17.1578	18.708	21.9293	15.7124	18.0157	11.391	9.91229	5.79429	9.69516	24.2886	25.4496	12.8156	15.9997	10.1058	17.8382	24.3498	21.6405	21.5494	14.6554	8.98642	4.84656	9.23162	3.25208	10.0797	19.6001	181.345	192.947	195.122	192.169	198.001	201.818	202.263	200.179	202.558
South Africa	17.3474	25.5535	23.4249	19.5344	18.7931	21.8163	19.9824	18.6843	15.1594	13.565	15.9125	24.4593	14.4462	15.9801	9.21936	9.17593	4.81057	5.75907	16.8679	23.5387	11.0048	15.936	7.48773	9.73123	15.7499	14.8527	19.9492	15.6313	10.302	4.31757	8.7019	4.99535	10.6873	22.9839	4.18056	196.187	199.457	200.016	204.566	205.558	205.489	200.485	202.02
Zimbabwe	26.9208	34.6919	33.2174	28.2715	27.5729	31.9381	30.6951	31.7239	26.6865	22.5618	21.6037	27.8901	16.2222	19.3994	12.8413	12.805	8.92863	11.9311	24.0783	32.1614	19.549	23.6008	15.4022	18.3132	26.5604	19.8163	25.8344	20.8583	18.3189	13.0751	17.2105	11.2084	12.155	25.3491	8.18703	5.10163	192.525	194.775	209.891	211.614	211.379	205.061	209.219
Namibia	24.3144	33.938	32.1524	25.5667	21.2931	30.9904	31.5658	30.3263	26.6197	23.5082	21.5456	21.078	17.0004	21.6722	16.2661	15.9935	15.5339	18.3744	31.1742	24.3122	19.3857	15.9793	14.3141	22.2014	32.4504	23.3317	25.5171	18.6246	13.9682	14.5928	16.0199	13.0675	9.3626	16.9974	7.63818	8.06464	4.65438	187.717	200.969	201.969	203.329	202.012	209.218
African American	12.9272	19.5324	17.177	12.7184	15.8295	24.357	23.657	21.2548	16.427	12.9324	11.0679	16.9572	14.5621	19.4536	15.034	12.9522	15.0614	11.8138	22.0844	21.0907	12.0029	10.8706	6.67703	15.2493	22.235	16.5848	13.1184	10.2216	6.86591	12.1747	9.99503	10.3064	14.6185	15.0932	9.67999	8.82454	15.9808	9.46234	195.296	195.707	197.649	201.532	204.21
African British	10.8197	13.5666	12.9258	8.90614	14.1583	20.5857	19.3209	19.0114	14.3897	12.7299	12.6349	22.9386	14.3962	18.7372	13.5392	15.0917	17.7696	14.7175	19.5743	21.3123	14.6337	15.5123	7.01979	14.7704	19.0283	14.6375	14.1888	10.5344	7.2793	14.0091	12.4803	15.166	18.1392	19.5136	16.1775	12.4967	20.3842	13.1432	3.0916	189.935	193.841	197.459	201.44
Jamaica	12.4982	18.6648	14.0494	9.23858	13.5941	20.8341	22.9527	22.1017	15.4397	12.1363	10.6952	21.0138	9.60832	14.5851	12.7298	13.8746	17.405	12.6239	15.3394	20.6756	7.9445	13.2604	4.84164	10.3569	15.1909	12.6999	9.2722	11.1834	9.72209	12.8615	10.5858	13.2855	22.3568	26.4385	16.2268	12.0317	19.7529	14.1063	4.63726	3.50903	190.728	197.897	202.801
Bahamas	11.7677	15.0633	15.0617	17.0154	15.6553	21.3204	18.5522	17.6085	13.6644	19.1666	18.9699	25.1227	15.9168	21.2124	11.8697	15.4283	15.5357	9.70097	15.5175	21.9279	10.6732	22.0549	7.70611	6.29326	10.4902	6.02617	11.4179	13.5041	10.261	10.4316	16.0641	15.9612	20.1581	23.3264	16.3776	9.26208	15.6695	15.025	10.7548	9.36282	9.40401	186.258	185.9
Haiti	16.9047	17.6534	19.8875	23.9611	23.2515	28.2796	21.9722	21.3448	17.7312	23.6991	25.1996	35.011	25.3455	31.3594	18.4241	20.5752	19.5768	10.6988	17.0689	28.3522	13.8016	31.498	11.0219	8.42421	12.3408	9.26009	14.5876	18.315	15.1308	13.5089	22.5885	20.6901	27.8869	31.4197	21.2505	13.2916	22.3225	24.7255	15.9272	15.838	16.8019	2.13661	181.269

## Sheet: S4
Supplementary Table S4: Distinctive alleles Middle East, orth Africa, South Africa, West Africa, Central Africa and African outside Africa
	Middle East				North Africa				Central Africa				West Africa				East Africa				South Africa				African outside Africa
	Mean	Variance	Standard error		Mean	Variance	Standard error		Mean	Variance	Standard error		Mean	Variance	Standard error		Mean	Variance	Standard error		Mean	Variance	Standard error		Mean	Variance	Standard error
2	1.64713	0.0149783	0.0296829		1.5949	0.0239731	0.0375524		1.67666	0.0173428	0.0319401		1.51501	0.0432951	0.0504655		1.65277	0.0220539	0.0360179		1.57112	0.0455699	0.0517743		1.62852	0.0165601	0.031211
3	2.11133	0.0699206	0.0641325		2.00887	0.089115	0.072402		2.17718	0.0795004	0.0683849		1.86349	0.144527	0.092204		2.13118	0.0953343	0.0748859		1.97713	0.159273	0.0967937		2.07315	0.072216	0.0651767
4	2.46886	0.160671	0.0972176		2.32336	0.174061	0.101187		2.56909	0.180927	0.103164		2.12725	0.260495	0.123787		2.50628	0.205582	0.109969		2.29207	0.303289	0.133568		2.4128	0.155618	0.0956767
5	2.7578	0.276534	0.127541		2.57599	0.266711	0.125255		2.88791	0.309544	0.134939		2.33885	0.372338	0.147994		2.81273	0.335833	0.140552		2.54864	0.456944	0.163948		2.68523	0.252983	0.121989
6	2.99912	0.408157	0.154949		2.78699	0.362217	0.145969		3.1544	0.455024	0.163604		2.51503	0.474078	0.166994		3.07003	0.47506	0.167167		2.76443	0.610288	0.189471		2.91087	0.355436	0.144596
7	3.20541	0.548515	0.179626		2.96832	0.458551	0.164236		3.38168	0.609733	0.189385		2.66565	0.564639	0.182247		3.29039	0.616917	0.190497		2.95006	0.758649	0.21125		3.10204	0.457943	0.164127
8	3.38477	0.692586	0.201842		3.12754	0.554644	0.180627		3.57859	0.768281	0.212586		2.797	0.644709	0.194741		3.48203	0.757876	0.211142		3.11242	0.899988	0.230088		3.26677	0.55776	0.181134
9	3.5428	0.836892	0.221876		3.26963	0.64978	0.195505		3.75137	0.926959	0.23351		2.91335	0.715518	0.205157		3.6508	0.89603	0.229581		3.25633	1.03359	0.246575		3.41069	0.65346	0.196058
10	3.68349	0.97911	0.239989		3.39803	0.743412	0.209117		3.90459	1.08327	0.252432		3.01771	0.778367	0.213977		3.80098	1.03039	0.246193		3.38527	1.15941	0.261152		3.53786	0.744372	0.209252
11	3.80984	1.11775	0.256418		3.5152	0.835117	0.221641		4.04169	1.23561	0.269597		3.1123	0.834446	0.221551		3.93581	1.16049	0.261274		3.50184	1.27773	0.274154		3.65133	0.830269	0.220996
12	3.92417	1.25193	0.271373		3.62296	0.924577	0.23321		4.16532	1.38295	0.285219		3.19878	0.884791	0.228137		4.0578	1.28618	0.275059		3.60807	1.38898	0.28584		3.75347	0.911182	0.231514
13	4.02831	1.38119	0.285038		3.72267	1.01156	0.243934		4.27759	1.52474	0.299484		3.27844	0.930275	0.233927		4.16893	1.40748	0.287738		3.70554	1.49366	0.296416		3.84612	0.987287	0.240989
14	4.1237	1.50534	0.297573		3.81542	1.09592	0.253901		4.38015	1.66071	0.312552		3.35228	0.971627	0.23907		4.27078	1.52453	0.299463		3.79552	1.59229	0.306045		3.93075	1.05884	0.249569
15	4.21154	1.62441	0.309117		3.90206	1.17756	0.263189		4.47434	1.79081	0.324564		3.4211	1.00945	0.243679		4.36462	1.6375	0.31036		3.87904	1.68534	0.314861		4.00853	1.12612	0.257376
16	4.29282	1.73852	0.31979		3.98328	1.25645	0.271861		4.56128	1.9151	0.335638		3.48554	1.04425	0.247844		4.4515	1.74658	0.320531		3.95693	1.77329	0.322972		4.08043	1.18945	0.264514
17	4.36835	1.84789	0.329696		4.05968	1.33258	0.279977		4.64187	2.03376	0.34588		3.54616	1.07645	0.251636		4.53228	1.85201	0.330063		4.0299	1.85657	0.330469		4.14722	1.24911	0.271066
18	4.43881	1.95278	0.338924		4.13174	1.40599	0.287585		4.71688	2.14702	0.355381		3.60337	1.10639	0.255111		4.60769	1.95399	0.339028		4.09852	1.93556	0.337427		4.20957	1.30538	0.277105
19	4.50479	2.05346	0.347551		4.19988	1.47674	0.294732		4.78695	2.25514	0.364218		3.65755	1.13436	0.258316		4.67834	2.05271	0.347488		4.16328	2.01064	0.343909		4.26801	1.35854	0.282691
20	4.56677	2.1502	0.355644		4.26446	1.54488	0.301456		4.85262	2.35838	0.372462		3.70902	1.16062	0.261288		4.74474	2.14839	0.355494		4.22459	2.08213	0.349969		4.323	1.40884	0.287876
21	4.62518	2.24327	0.363259		4.3258	1.61052	0.307793		4.91436	2.45702	0.380172		3.75803	1.18536	0.264059		4.80733	2.24119	0.363091		4.28282	2.15033	0.355654		4.37491	1.45649	0.292704
22	4.68038	2.33293	0.370447		4.38417	1.67373	0.313775		4.97258	2.55134	0.3874		3.80483	1.20877	0.266654		4.8665	2.33129	0.370317		4.33826	2.2155	0.361004		4.42408	1.50171	0.297213
23	4.73269	2.41941	0.377251		4.43982	1.73462	0.319431		5.02761	2.64161	0.394194		3.8496	1.231	0.269095		4.92257	2.41884	0.377207		4.39118	2.27789	0.366052		4.47077	1.54469	0.301437
24	4.78237	2.50294	0.383708		4.49297	1.79327	0.324787		5.07977	2.72807	0.400593		3.89252	1.25218	0.2714		4.97584	2.50399	0.383788		4.4418	2.33772	0.370828		4.51524	1.5856	0.305402
25	4.82967	2.58371	0.38985		4.5438	1.8498	0.329866		5.12932	2.81098	0.406634		3.93374	1.27243	0.273585		5.02655	2.58686	0.390087		4.49032	2.39518	0.375357		4.55768	1.6246	0.309135
26	4.8748	2.66192	0.395706		4.5925	1.90429	0.33469		5.17649	2.89054	0.412349		3.97341	1.29183	0.275663		5.07491	2.66757	0.396126		4.53692	2.45046	0.379664		4.59827	1.66183	0.312658
27	4.91793	2.73773	0.401301		4.63922	1.95685	0.339277		5.22149	2.96699	0.417766		4.01162	1.31048	0.277646		5.12113	2.74624	0.401925		4.58175	2.50371	0.383767		4.63718	1.69743	0.315988
28	4.95924	2.81129	0.406657		4.6841	2.00757	0.343645		5.2645	3.04051	0.422911		4.0485	1.32846	0.279543		5.16538	2.82297	0.407501		4.62495	2.55509	0.387685		4.67453	1.7315	0.319144
29	4.99886	2.88275	0.411793		4.72727	2.05653	0.347811		5.30569	3.11129	0.427805		4.08414	1.34582	0.281364		5.20781	2.89786	0.412871		4.66663	2.60472	0.391431		4.71045	1.76417	0.32214
30	5.03693	2.95222	0.416725		4.76885	2.10382	0.351787		5.3452	3.17951	0.432469		4.11861	1.36262	0.283115		5.24855	2.97098	0.418047		4.70691	2.65272	0.395022		4.74505	1.79552	0.32499
31	5.07356	3.01983	0.42147		4.80894	2.14954	0.355589		5.38316	3.24531	0.436922		4.15201	1.37892	0.284804		5.28772	3.04241	0.423043		4.74588	2.6992	0.398468		4.77841	1.82564	0.327705
32	5.10885	3.08566	0.426039		4.84764	2.19375	0.359227		5.41968	3.30885	0.441178		4.18439	1.39477	0.286435		5.32545	3.11224	0.42787		4.78363	2.74427	0.401781		4.81064	1.85463	0.330296
33	5.1429	3.14983	0.430446		4.88504	2.23653	0.362713		5.45488	3.37027	0.445254		4.21582	1.41019	0.288015		5.36182	3.18053	0.432539		4.82024	2.78801	0.40497		4.84179	1.88254	0.332773
34	5.17579	3.2124	0.434701		4.92122	2.27796	0.366057		5.48885	3.42969	0.449162		4.24636	1.42524	0.289547		5.39692	3.24734	0.437058		4.85577	2.8305	0.408044		4.87195	1.90946	0.335144
35	5.20759	3.27346	0.438813		4.95626	2.3181	0.369268		5.52167	3.48722	0.452914		4.27606	1.43993	0.291036		5.43084	3.31273	0.441437		4.8903	2.87182	0.411012		4.90117	1.93545	0.337417
36	5.23837	3.33308	0.442791		4.99021	2.35702	0.372355		5.55342	3.54298	0.45652		4.30496	1.45431	0.292485		5.46365	3.37676	0.445682		4.92387	2.91203	0.413879		4.92951	1.96056	0.339598
37	5.2682	3.39132	0.446642		5.02315	2.39478	0.375325		5.58418	3.59707	0.459992		4.33312	1.4684	0.293898		5.49541	3.43947	0.449802		4.95655	2.9512	0.416654		4.95703	1.98484	0.341695
38	5.29714	3.44823	0.450375		5.05514	2.43143	0.378187		5.614	3.64957	0.463337		4.36057	1.48221	0.295278		5.5262	3.50092	0.453802		4.98839	2.98939	0.419341		4.98376	2.00835	0.343713
39	5.32523	3.50388	0.453994		5.08622	2.46703	0.380946		5.64295	3.70058	0.466563		4.38735	1.49578	0.296626		5.55605	3.56114	0.457689		5.01942	3.02664	0.421945		5.00975	2.03114	0.345657
40	5.35252	3.55832	0.457507		5.11644	2.50164	0.383608		5.67108	3.75018	0.469679		4.41349	1.50912	0.297946		5.58503	3.62019	0.461467		5.04968	3.06301	0.424473		5.03505	2.05323	0.347532
41	5.37906	3.61158	0.460919		5.14586	2.5353	0.38618		5.69843	3.79843	0.472691		4.43902	1.52225	0.299239		5.61319	3.6781	0.465144		5.07923	3.09853	0.426927		5.05968	2.07468	0.349343
42	5.40489	3.66372	0.464234		5.17451	2.56805	0.388667		5.72506	3.84541	0.475605		4.46398	1.53518	0.300507		5.64056	3.7349	0.468722		5.10809	3.13326	0.429313		5.08369	2.09552	0.351093
43	5.43004	3.71477	0.467457		5.20244	2.59995	0.391073		5.75101	3.89118	0.478427		4.48839	1.54793	0.301753		5.66718	3.79064	0.472207		5.13629	3.16722	0.431633		5.1071	2.11579	0.352786
44	5.45455	3.76477	0.470592		5.22967	2.63103	0.393403		5.77631	3.9358	0.481163		4.51227	1.56051	0.302977		5.6931	3.84535	0.475602		5.16386	3.20045	0.433891		5.12994	2.1355	0.354426
45	5.47845	3.81375	0.473644		5.25625	2.66132	0.395662		5.80099	3.97932	0.483816		4.53565	1.57294	0.304181		5.71835	3.89906	0.478912		5.19084	3.23299	0.436091		5.15223	2.1547	0.356016
46	5.50177	3.86176	0.476615		5.28221	2.69087	0.397852		5.8251	4.02181	0.486392		4.55856	1.58522	0.305366		5.74296	3.9518	0.48214		5.21725	3.26485	0.438235		5.17401	2.17342	0.357558
47	5.52455	3.90881	0.47951		5.30757	2.71971	0.399979		5.84866	4.0633	0.488894		4.58101	1.59737	0.306534		5.76696	4.0036	0.485289		5.24311	3.29608	0.440326		5.1953	2.19166	0.359056
48	5.54679	3.95494	0.482331		5.33237	2.74787	0.402044		5.8717	4.10384	0.491327		4.60302	1.60939	0.307685		5.79037	4.05449	0.488364		5.26845	3.3267	0.442366		5.21612	2.20947	0.360512
49	5.56854	4.00018	0.485082		5.35663	2.77539	0.404052		5.89424	4.14348	0.493694		4.62461	1.62129	0.308821		5.81323	4.10449	0.491366		5.29328	3.35672	0.444358		5.23648	2.22686	0.361928
50	5.5898	4.04455	0.487765		5.38037	2.80228	0.406005		5.91631	4.18225	0.495999		4.64579	1.63309	0.309942		5.83556	4.15362	0.494298		5.31764	3.38618	0.446304		5.25641	2.24385	0.363306
51	5.61061	4.08808	0.490383		5.40361	2.82858	0.407906		5.93792	4.2202	0.498244		4.66659	1.64478	0.311049		5.85738	4.20193	0.497164		5.34153	3.41509	0.448205		5.27592	2.26046	0.364648
52	5.63098	4.1308	0.492938		5.42639	2.85432	0.409757		5.95911	4.25735	0.500432		4.68702	1.65637	0.312143		5.87872	4.24942	0.499966		5.36497	3.44348	0.450064		5.29504	2.27671	0.365957
53	5.65093	4.17272	0.495433		5.44871	2.87951	0.411562		5.97989	4.29374	0.502566		4.70708	1.66787	0.313225		5.89958	4.29612	0.502705		5.38799	3.47136	0.451882		5.31378	2.29262	0.367233
54	5.67048	4.21386	0.49787		5.4706	2.90419	0.413322		6.00027	4.3294	0.504649		4.7268	1.67929	0.314295		5.92	4.34205	0.505386		5.4106	3.49874	0.453661		5.33214	2.3082	0.368479
55	5.68964	4.25426	0.500251		5.49207	2.92837	0.415038		6.02028	4.36435	0.506682		4.74619	1.69062	0.315354		5.93999	4.38723	0.508008		5.4328	3.52566	0.455403		5.35016	2.32347	0.369695
56	5.70843	4.29393	0.502577		5.51314	2.95207	0.416715		6.03992	4.39864	0.508668		4.76526	1.70188	0.316403		5.95956	4.43168	0.510576		5.45463	3.55212	0.457108		5.36783	2.33844	0.370884
57	5.72686	4.33289	0.504852		5.53383	2.97531	0.418352		6.05922	4.43228	0.51061		4.78401	1.71307	0.317441		5.97874	4.47543	0.513089		5.47608	3.57813	0.458779		5.38518	2.35312	0.372047
58	5.74495	4.37116	0.507077		5.55415	2.99812	0.419952		6.07818	4.4653	0.512508		4.80247	1.72418	0.318469		5.99753	4.51849	0.515551		5.49718	3.60371	0.460416		5.40221	2.36754	0.373185
59	5.76271	4.40875	0.509253		5.57412	3.0205	0.421517		6.09683	4.49772	0.514366		4.82063	1.73524	0.319488		6.01595	4.56087	0.517964		5.51793	3.62888	0.462021		5.41894	2.38169	0.374298
60	5.78016	4.44569	0.511382		5.59374	3.04248	0.423048		6.11516	4.52957	0.516183		4.83852	1.74623	0.320499		6.03402	4.6026	0.520328		5.53835	3.65364	0.463595		5.43537	2.39559	0.375389
61	5.7973	4.48199	0.513465		5.61304	3.06407	0.424546		6.1332	4.56086	0.517963		4.85614	1.75716	0.3215		6.05174	4.64369	0.522645		5.55845	3.67801	0.465138		5.45152	2.40925	0.376458
62	5.81414	4.51767	0.515505		5.63202	3.08528	0.426013		6.15095	4.59161	0.519706		4.87349	1.76804	0.322494		6.06914	4.68416	0.524918		5.57823	3.702	0.466653		5.46739	2.42267	0.377505
63	5.8307	4.55274	0.517502		5.65069	3.10614	0.427451		6.16843	4.62185	0.521415		4.89059	1.77886	0.32348		6.08621	4.72402	0.527147		5.59772	3.72563	0.468139		5.48301	2.43588	0.378533
64	5.84698	4.58722	0.519458		5.66907	3.12665	0.428859		6.18563	4.65159	0.52309		4.90744	1.78964	0.324458		6.10298	4.7633	0.529333		5.61691	3.74889	0.469599		5.49836	2.44888	0.379541
65	5.86301	4.62113	0.521374		5.68716	3.14682	0.430241		6.20258	4.68085	0.524733		4.92405	1.80036	0.325428		6.11944	4.80199	0.531479		5.63581	3.7718	0.471032		5.51347	2.46167	0.380531
66	5.87877	4.65448	0.523252		5.70498	3.16667	0.431596		6.21928	4.70965	0.526344		4.94044	1.81104	0.326392		6.13562	4.84013	0.533585		5.65444	3.79438	0.472439		5.52833	2.47427	0.381504
67	5.89429	4.68728	0.525093		5.72252	3.18621	0.432925		6.23574	4.738	0.527926		4.95659	1.82167	0.327349		6.15152	4.87771	0.535653		5.67281	3.81662	0.473822		5.54297	2.48667	0.382459
68	5.90957	4.71955	0.526897		5.73982	3.20546	0.434231		6.25196	4.76592	0.529479		4.97253	1.83226	0.328299		6.16715	4.91476	0.537684		5.69091	3.83854	0.475181		5.55738	2.4989	0.383398
69	5.92461	4.75129	0.528666		5.75686	3.22441	0.435513		6.26795	4.79341	0.531004		4.98825	1.84281	0.329243		6.18251	4.95129	0.539678		5.70876	3.86015	0.476516		5.57157	2.51095	0.384321
70	5.93944	4.78253	0.530401		5.77366	3.24309	0.436772		6.28372	4.8205	0.532503		5.00377	1.85332	0.33018		6.19763	4.98731	0.541638		5.72637	3.88145	0.477829		5.58555	2.52283	0.385229

## Sheet: S5
Supplementary Table S5: Private alleles Middle East, North Africa, South Africa, West Africa, Central Africa and African outside Africa
	Middle East				North Africa				Central Africa				West Africa				East Africa				South Africa				African outside Africa
	Mean	Variance	Standard error		Mean	Variance	Standard error		Mean	Variance	Standard error		Mean	Variance	Standard error		Mean	Variance	Standard error		Mean	Variance	Standard error		Mean	Variance	Standard error
2	0.259527	0.0228074	0.036628		0.253102	0.0240251	0.0375931		0.282736	0.0278749	0.0404932		0.153651	0.00783717	0.0214711		0.260101	0.0214969	0.0355601		0.224096	0.0309249	0.0426511		0.191391	0.00900907	0.0230205
3	0.245154	0.0283988	0.040872		0.230526	0.0222952	0.0362144		0.288485	0.0415071	0.0494125		0.136437	0.0044977	0.0162656		0.272942	0.0270778	0.0399101		0.237034	0.0447631	0.0513139		0.171395	0.0068206	0.0200303
4	0.232973	0.0341224	0.0448018		0.211003	0.0199062	0.0342192		0.292301	0.0553179	0.0570438		0.125783	0.00352151	0.0143926		0.283844	0.03287	0.0439719		0.248208	0.0578577	0.0583386		0.156002	0.00542951	0.0178713
5	0.224484	0.0394377	0.048165		0.195911	0.0182173	0.0327354		0.296639	0.0685776	0.0635136		0.119754	0.00352795	0.0144058		0.293259	0.0385507	0.0476203		0.257391	0.0686473	0.0635459		0.145392	0.00465892	0.0165546
6	0.21901	0.0441211	0.0509447		0.184818	0.017135	0.0317481		0.301618	0.0808306	0.0689546		0.116699	0.00388992	0.0151268		0.301374	0.0439356	0.0508375		0.264662	0.0769087	0.067261		0.138382	0.0042413	0.0157952
7	0.215742	0.0481836	0.0532384		0.176975	0.016392	0.0310522		0.307009	0.0920404	0.0735809		0.115547	0.00439507	0.016079		0.308431	0.0490293	0.0537036		0.270335	0.0830533	0.0698963		0.133892	0.00403249	0.0154015
8	0.214048	0.0516908	0.055142		0.171651	0.0158247	0.0305101		0.3126	0.102375	0.0776019		0.115634	0.0049753	0.0171075		0.314661	0.0538904	0.0563029		0.274774	0.0876284	0.0717956		0.131125	0.00395596	0.0152546
9	0.213478	0.0547112	0.0567301		0.168226	0.0153662	0.0300648		0.318243	0.112045	0.0811841		0.116541	0.00560887	0.0181641		0.320245	0.0585714	0.0586974		0.278308	0.0911152	0.0732101		0.129527	0.00396501	0.0152721
10	0.213714	0.0573077	0.0580607		0.166206	0.0149988	0.0297032		0.323845	0.121232	0.084447		0.117994	0.00628862	0.0192333		0.325319	0.0631041	0.0609263		0.281198	0.0938813	0.074313		0.128719	0.00402739	0.0153917
11	0.214527	0.0595378	0.0591796		0.165215	0.0147212	0.029427		0.32935	0.130071	0.0874712		0.11981	0.00701184	0.0203091		0.329975	0.0675008	0.063013		0.283644	0.0961904	0.0752214		0.128446	0.00411964	0.015567
12	0.215751	0.0614533	0.0601241		0.164968	0.0145334	0.0292388		0.334726	0.138649	0.0903096		0.12186	0.00777689	0.0213884		0.334278	0.0717607	0.0649709		0.285793	0.0982269	0.0760135		0.128531	0.00422474	0.0157643
13	0.217262	0.0631002	0.0609244		0.165256	0.0144321	0.0291367		0.339951	0.14702	0.092996		0.124058	0.00858219	0.0224685		0.33827	0.075876	0.0668079		0.287747	0.100118	0.0767417		0.128852	0.00433079	0.015961
14	0.218968	0.0645178	0.0616049		0.165923	0.0144099	0.0291143		0.345014	0.155212	0.0955517		0.126341	0.00942599	0.0235472		0.341982	0.0798363	0.0685292		0.289578	0.101951	0.0774411		0.129327	0.00443002	0.0161428
15	0.220799	0.0657391	0.0621853		0.166856	0.0144571	0.0291619		0.34991	0.163236	0.0979905		0.128664	0.0103064	0.0246223		0.345437	0.0836311	0.070139		0.291335	0.103787	0.0781353		0.129895	0.00451785	0.016302
16	0.222702	0.0667916	0.0626811		0.167974	0.0145625	0.029268		0.354635	0.171094	0.100321		0.130997	0.0112212	0.0256918		0.34865	0.0872518	0.0716412		0.293049	0.105668	0.07884		0.130517	0.00459213	0.0164355
17	0.224636	0.0676978	0.0631048		0.169217	0.0147152	0.0294211		0.35919	0.178781	0.10255		0.133318	0.0121682	0.026754		0.351637	0.0906925	0.0730401		0.29474	0.107621	0.0795655		0.131161	0.0046524	0.016543
18	0.226572	0.0684759	0.0634665		0.17054	0.0149048	0.02961		0.363576	0.18629	0.104682		0.135612	0.0131452	0.0278073		0.354411	0.0939497	0.0743401		0.296419	0.109668	0.0803184		0.131809	0.00469936	0.0166263
19	0.228486	0.0691411	0.063774		0.171913	0.015122	0.029825		0.367795	0.193613	0.106719		0.137868	0.0141498	0.0288503		0.356983	0.0970229	0.0755462		0.298092	0.111818	0.0811021		0.132444	0.00473442	0.0166882
20	0.230363	0.0697058	0.0640339		0.173312	0.0153589	0.0300577		0.37185	0.200745	0.108667		0.14008	0.0151797	0.0298819		0.359365	0.0999135	0.0766633		0.299763	0.11408	0.0819183		0.133058	0.00475938	0.0167321
21	0.232191	0.0701805	0.0642516		0.174723	0.0156089	0.0303013		0.375746	0.207678	0.110528		0.142245	0.0162327	0.0309009		0.361569	0.102625	0.0776967		0.30143	0.116457	0.0827672		0.133644	0.00477615	0.0167616
22	0.233962	0.0705742	0.0644315		0.176132	0.0158665	0.0305503		0.379487	0.21441	0.112305		0.144359	0.0173065	0.0319066		0.363604	0.105163	0.0786515		0.303095	0.118948	0.0836477		0.134196	0.00478666	0.01678
23	0.235672	0.0708947	0.0645777		0.177531	0.0161275	0.0308006		0.383078	0.220937	0.114001		0.146423	0.018399	0.0328983		0.365483	0.107533	0.0795328		0.304754	0.121551	0.0845582		0.134712	0.0047927	0.0167906
24	0.237318	0.071149	0.0646934		0.178916	0.0163886	0.031049		0.386523	0.227258	0.115621		0.148437	0.0195081	0.0338753		0.367213	0.109742	0.0803457		0.306406	0.124263	0.0854961		0.135192	0.00479588	0.0167962
25	0.238899	0.0713434	0.0647817		0.180282	0.0166475	0.0312932		0.389829	0.233375	0.117166		0.150401	0.0206319	0.0348373		0.368807	0.111799	0.081095		0.308048	0.127078	0.086459		0.135634	0.00479763	0.0167992
26	0.240414	0.0714836	0.0648453		0.181628	0.0169024	0.0315318		0.392999	0.239289	0.118642		0.152317	0.0217683	0.0357839		0.370272	0.113711	0.0817855		0.309679	0.129989	0.0874439		0.136039	0.00479913	0.0168018
27	0.241866	0.0715749	0.0648867		0.18295	0.0171521	0.0317639		0.396039	0.245003	0.12005		0.154187	0.0229158	0.036715		0.371617	0.115486	0.0824214		0.311296	0.132991	0.0884477		0.136408	0.00480138	0.0168058
28	0.243256	0.0716223	0.0649082		0.184251	0.0173961	0.031989		0.398955	0.25052	0.121394		0.156013	0.0240726	0.0376302		0.372852	0.117133	0.083007		0.312899	0.136076	0.0894676		0.136742	0.00480516	0.0168124
29	0.244587	0.0716305	0.0649119		0.185528	0.0176339	0.032207		0.401751	0.255847	0.122678		0.157796	0.0252371	0.0385297		0.373984	0.11866	0.0835462		0.314485	0.139236	0.0905005		0.137042	0.00481109	0.0168228
30	0.245861	0.0716037	0.0648998		0.186782	0.0178657	0.032418		0.404432	0.260988	0.123904		0.159538	0.0264079	0.0394132		0.37502	0.120074	0.0840428		0.316054	0.142464	0.0915437		0.13731	0.00481965	0.0168377
31	0.247081	0.0715462	0.0648737		0.188015	0.0180916	0.0326223		0.407004	0.265948	0.125076		0.161242	0.0275836	0.0402811		0.375969	0.121384	0.0845		0.317604	0.145754	0.0925946		0.137548	0.00483117	0.0168578
32	0.248251	0.0714616	0.0648354		0.189226	0.0183121	0.0328204		0.409472	0.270735	0.126197		0.16291	0.0287629	0.0411332		0.376836	0.122598	0.0849213		0.319135	0.149097	0.0936506		0.137756	0.00484586	0.0168834
33	0.249373	0.0713537	0.0647864		0.190418	0.0185275	0.0330129		0.411839	0.275353	0.127268		0.164542	0.0299447	0.0419697		0.377627	0.123721	0.0853095		0.320646	0.152488	0.0947095		0.137938	0.00486387	0.0169148
34	0.25045	0.0712257	0.0647282		0.19159	0.0187384	0.0332003		0.414111	0.27981	0.128294		0.166142	0.0311279	0.0427908		0.378349	0.124761	0.0856674		0.322137	0.15592	0.0957692		0.138095	0.00488523	0.0169519
35	0.251486	0.0710807	0.0646623		0.192745	0.0189456	0.0333833		0.416291	0.284112	0.129277		0.16771	0.0323115	0.0435968		0.379007	0.125725	0.0859975		0.323608	0.159386	0.0968278		0.138228	0.00490995	0.0169947
36	0.252483	0.0709217	0.06459		0.193882	0.0191495	0.0335625		0.418384	0.288266	0.130218		0.169248	0.0334945	0.0443877		0.379607	0.126618	0.0863023		0.325058	0.16288	0.0978836		0.138339	0.00493796	0.0170431
37	0.253444	0.0707512	0.0645123		0.195004	0.019351	0.0337386		0.420394	0.292278	0.131121		0.170758	0.0346761	0.0451638		0.380152	0.127445	0.086584		0.326487	0.166399	0.0989351		0.13843	0.00496918	0.0170969
38	0.254372	0.0705718	0.0644305		0.196111	0.0195505	0.0339121		0.422326	0.296154	0.131988		0.172241	0.0358555	0.0459255		0.380648	0.128213	0.0868445		0.327896	0.169936	0.099981		0.138503	0.00500349	0.0171558
39	0.25527	0.0703858	0.0643455		0.197205	0.0197488	0.0340836		0.424181	0.2999	0.13282		0.173698	0.037032	0.0466728		0.381098	0.128927	0.0870858		0.329284	0.173486	0.10102		0.138557	0.00504075	0.0172196
40	0.25614	0.070195	0.0642582		0.198286	0.0199464	0.0342537		0.425965	0.303523	0.13362		0.175131	0.038205	0.0474062		0.381506	0.12959	0.0873095		0.330652	0.177047	0.102051		0.138596	0.00508081	0.0172879
41	0.256984	0.0700015	0.0641696		0.199355	0.0201439	0.0344229		0.427681	0.307029	0.134389		0.17654	0.0393737	0.0481259		0.381877	0.130207	0.0875172		0.332	0.180613	0.103074		0.138621	0.00512351	0.0173604
42	0.257804	0.069807	0.0640804		0.200415	0.0203419	0.0345916		0.429331	0.310422	0.13513		0.177927	0.0405378	0.0488321		0.382212	0.130783	0.0877105		0.333328	0.184181	0.104087		0.138631	0.00516869	0.0174368
43	0.258604	0.0696128	0.0639912		0.201464	0.0205407	0.0347603		0.430919	0.31371	0.135844		0.179293	0.0416966	0.0495251		0.382516	0.131321	0.0878906		0.334637	0.187748	0.10509		0.13863	0.00521619	0.0175167
44	0.259384	0.0694205	0.0639027		0.202505	0.0207409	0.0349293		0.432448	0.316896	0.136532		0.180639	0.0428497	0.0502053		0.382792	0.131824	0.0880588		0.335927	0.191312	0.106083		0.138617	0.00526586	0.0175999
45	0.260146	0.0692311	0.0638155		0.203537	0.0209429	0.0350989		0.43392	0.319987	0.137196		0.181965	0.0439969	0.0508729		0.383041	0.132296	0.0882162		0.337198	0.194868	0.107065		0.138595	0.00531754	0.0176861
46	0.260892	0.0690459	0.0637301		0.204563	0.021147	0.0352696		0.435339	0.322986	0.137838		0.183273	0.0451375	0.0515281		0.383266	0.132739	0.088364		0.33845	0.198416	0.108035		0.138563	0.00537109	0.0177749
47	0.261624	0.0688657	0.0636469		0.205581	0.0213537	0.0354415		0.436707	0.3259	0.138458		0.184563	0.0462715	0.0521714		0.38347	0.133157	0.0885029		0.339684	0.201953	0.108994		0.138522	0.00542636	0.0178661
48	0.262343	0.0686914	0.0635663		0.206594	0.0215631	0.0356148		0.438027	0.328731	0.139058		0.185835	0.0473983	0.0528028		0.383655	0.133552	0.0886341		0.340901	0.205477	0.10994		0.138474	0.00548323	0.0179595
49	0.26305	0.0685236	0.0634886		0.207602	0.0217756	0.0357899		0.4393	0.331486	0.139639		0.187092	0.0485179	0.0534228		0.383823	0.133926	0.0887581		0.342101	0.208987	0.110875		0.13842	0.00554158	0.0180548
50	0.263747	0.0683631	0.0634142		0.208605	0.0219913	0.0359668		0.440529	0.334167	0.140203		0.188332	0.04963	0.0540316		0.383975	0.134282	0.0888759		0.343283	0.21248	0.111798		0.138359	0.00560129	0.0181518
51	0.264436	0.0682103	0.0633433		0.209604	0.0222106	0.0361456		0.441715	0.336779	0.14075		0.189557	0.0507344	0.0546294		0.384113	0.134621	0.0889881		0.34445	0.215956	0.112709		0.138293	0.00566225	0.0182503
52	0.265116	0.0680656	0.063276		0.210599	0.0224336	0.0363266		0.442862	0.339326	0.141281		0.190768	0.0518308	0.0552166		0.384239	0.134946	0.0890953		0.3456	0.219414	0.113608		0.138223	0.00572438	0.0183502
53	0.265789	0.0679294	0.0632127		0.211591	0.0226604	0.0365098		0.443971	0.34181	0.141797		0.191965	0.0529193	0.0557933		0.384354	0.135257	0.0891982		0.346734	0.222852	0.114494		0.138148	0.00578758	0.0184512
54	0.266456	0.067802	0.0631534		0.21258	0.0228911	0.0366952		0.445043	0.344237	0.1423		0.193149	0.0539995	0.0563599		0.38446	0.135558	0.0892972		0.347853	0.22627	0.115369		0.13807	0.00585177	0.0185532
55	0.267118	0.0676836	0.0630982		0.213567	0.0231259	0.0368829		0.446081	0.346608	0.142789		0.194319	0.0550716	0.0569166		0.384558	0.135848	0.0893928		0.348957	0.229667	0.116232		0.137988	0.00591688	0.0186562
56	0.267775	0.0675744	0.0630473		0.214551	0.0233649	0.037073		0.447086	0.348928	0.143266		0.195477	0.0561353	0.0574637		0.384648	0.13613	0.0894856		0.350047	0.233042	0.117083		0.137904	0.00598285	0.0187599
57	0.268429	0.0674744	0.0630007		0.215533	0.0236081	0.0372654		0.448059	0.351198	0.143731		0.196623	0.0571906	0.0580013		0.384732	0.136405	0.0895758		0.351122	0.236395	0.117922		0.137818	0.00604962	0.0188642
58	0.269079	0.0673838	0.0629583		0.216514	0.0238555	0.0374602		0.449002	0.353423	0.144186		0.197757	0.0582374	0.0585298		0.384812	0.136674	0.0896639		0.352184	0.239725	0.11875		0.13773	0.00611712	0.0189692
59	0.269727	0.0673025	0.0629203		0.217494	0.0241072	0.0376573		0.449917	0.355604	0.14463		0.19888	0.0592758	0.0590492		0.384887	0.136937	0.0897503		0.353232	0.243033	0.119566		0.137641	0.00618533	0.0190747
60	0.270373	0.0672305	0.0628867		0.218473	0.0243632	0.0378567		0.450804	0.357744	0.145065		0.199993	0.0603057	0.05956		0.384959	0.137196	0.0898352		0.354268	0.246317	0.120371		0.13755	0.00625418	0.0191805
61	0.271018	0.0671678	0.0628573		0.21945	0.0246235	0.0380584		0.451664	0.359845	0.14549		0.201095	0.0613272	0.0600623		0.385028	0.137452	0.0899189		0.35529	0.249578	0.121166		0.137459	0.00632365	0.0192868
62	0.271661	0.0671142	0.0628323		0.220427	0.0248882	0.0382624		0.4525	0.361911	0.145907		0.202187	0.0623401	0.0605563		0.385095	0.137705	0.0900017		0.3563	0.252816	0.121949		0.137368	0.00639371	0.0193933
63	0.272304	0.0670697	0.0628114		0.221403	0.0251571	0.0384686		0.453312	0.363943	0.146316		0.203269	0.0633446	0.0610422		0.385161	0.137957	0.0900838		0.357298	0.25603	0.122722		0.137276	0.00646431	0.0195001
64	0.272947	0.0670341	0.0627948		0.222379	0.0254303	0.0386769		0.454102	0.365943	0.146718		0.204342	0.0643406	0.0615203		0.385226	0.138207	0.0901655		0.358284	0.25922	0.123484		0.137184	0.00653544	0.0196071
65	0.27359	0.0670072	0.0627822		0.223355	0.0257078	0.0388873		0.454869	0.367913	0.147112		0.205406	0.0653283	0.0619906		0.38529	0.138457	0.090247		0.359259	0.262387	0.124236		0.137093	0.00660708	0.0197142
66	0.274233	0.0669889	0.0627736		0.22433	0.0259894	0.0390997		0.455616	0.369855	0.1475		0.206462	0.0663076	0.0624536		0.385355	0.138706	0.0903283		0.360223	0.265531	0.124978		0.137002	0.00667919	0.0198215
67	0.274877	0.066979	0.062769		0.225305	0.0262752	0.0393141		0.456342	0.371772	0.147881		0.207509	0.0672786	0.0629092		0.385421	0.138957	0.0904098		0.361176	0.268651	0.12571		0.136912	0.00675178	0.019929
68	0.275521	0.0669773	0.0627682		0.22628	0.0265652	0.0395305		0.45705	0.373664	0.148257		0.208547	0.0682415	0.0633577		0.385488	0.139208	0.0904914		0.362119	0.271748	0.126432		0.136822	0.00682481	0.0200364
69	0.276167	0.0669835	0.0627711		0.227255	0.0268592	0.0397486		0.457739	0.375533	0.148628		0.209579	0.0691961	0.0637994		0.385556	0.13946	0.0905735		0.363051	0.274822	0.127146		0.136734	0.00689827	0.020144
70	0.276814	0.0669975	0.0627776		0.228231	0.0271572	0.0399685		0.458411	0.377381	0.148993		0.210602	0.0701427	0.0642343		0.385627	0.139715	0.090656		0.363974	0.277873	0.127849		0.136648	0.00697216	0.0202516

## Sheet: S6
Supplementary Table S6: Markers informativeness statistics for a. the study populations [Middle East, North Africa, Central Africa, West Africa, East Agrica, South Africa and outside Africa] b. Middle Eastern populations
In: gives the amount of information gained about population assignment from observation of a single randomly chosen allele at a locus.
Ia: gives the amount of information gained about ancestry coefficients from observation of a single randomly chosen allele at a locus.
ORCA: This is the optimal rate of correct assignment for a locus if a randomly chosen allele in a pooled collection of populations is assigned to its most likely source population.
a. The African and the Middle Eastern populations
Rank	Locus	In	Ia	ORCA[1-allele]
1	DYS438	0.256677	0.0319329	0.31618
2	DYS390	0.249263	0.0294764	0.306849
3	DYS385a	0.222242	0.0277369	0.291879
4	DYS19	0.218898	0.029179	0.296757
5	DYS448	0.188799	0.0265825	0.298964
6	DYS458	0.15972	0.0223701	0.257109
7	DYS385b	0.133173	0.0170652	0.257221
8	DYS393	0.131967	0.0176514	0.244037
9	GATAH4	0.115546	0.0151527	0.224882
10	DYS439	0.0938355	0.012768	0.226982
11	DYS391	0.086818	0.0118308	0.222673
12	DYS635	0.0779424	0.0103217	0.231788
13	DYS389II	0.0643016	0.00745422	0.212712
14	DYS392	0.0537207	0.00653692	0.197393
15	DYS437	0.0448666	0.00548768	0.193115
16	DYS456	0.04383	0.00593387	0.198283
17	DYS389I	0.0238552	0.00309866	0.184385
b. Middle Eastern populations
Rank	Locus	In	Ia	ORCA[1-allele]
1	DYS458	0.34798	0.0299519	0.230873
2	DYS456	0.143352	0.0106073	0.157978
3	DYS385a	0.13419	0.0104294	0.166551
4	DYS385b	0.122846	0.00957213	0.160944
5	DYS438	0.111466	0.00853835	0.150615
6	DYS635	0.110706	-9999	0.152149
7	DYS439	0.109523	0.00929986	0.152011
8	DYS19	0.0918903	0.00738409	0.141156
9	DYS390	0.0914171	0.00723899	0.148391
10	DYS392	0.0696369	-9999	0.117133
11	DYS437	0.0681875	0.00479069	0.12058
12	DYS448	0.0660555	0.00493653	0.128449
13	GATAH4	0.0624558	0.00448582	0.120704
14	DYS389I	0.0492829	0.00380842	0.114778
15	DYS389II	0.045191	0.00336803	0.124933
16	DYS391	0.043109	0.00313568	0.115848
17	DYS393	0.0403587	0.00308633	0.121546

## Sheet: S7
Supplementary Table S7: The highest likelihood runs out of 10 runs for K=10 and 186 populations
STRUCTURE analysis employed standard admixture model; correlated gene frequencies; job was set to do 100,000 burn-ins and 10,000 MCMC repetitions for each of the 10 runs per K
Pop No.	Region	Cluster 1	Cluster 2	Cluster 3	Cluster 4	Cluster 5	Cluster 6	Cluster 7	Cluster 8	Cluster 9	Cluster 10
1	Iraq [Arab]	0.0144	0.0147	0.0991	0.0427	0.1328	0.2346	0.0335	0.0844	0.3241	0.0196
2	Iraq [Iraqi]	0.0172	0.017	0.1634	0.0578	0.1356	0.2867	0.0459	0.1369	0.1099	0.0297
3	Iraq [Sorani Kurd]	0.0166	0.0159	0.1164	0.0786	0.1863	0.302	0.0686	0.1158	0.0773	0.0226
4	Iraq [Arab North]	0.0128	0.0097	0.1001	0.0448	0.0876	0.2082	0.0367	0.1421	0.3348	0.0232
5	Iraq [Kurd]	0.0138	0.0113	0.1232	0.0654	0.1811	0.2834	0.0675	0.1378	0.0895	0.0269
6	Iraq [Syriac]	0.0072	0.0075	0.3512	0.0425	0.0293	0.3102	0.0279	0.1315	0.0835	0.0092
7	Iraq [Turkmen]	0.0286	0.0111	0.1421	0.0749	0.179	0.2694	0.0603	0.1303	0.0821	0.0222
8	Iraq [Yazidi]	0.0102	0.037	0.2535	0.072	0.1218	0.2428	0.0542	0.1379	0.0538	0.0167
9	Palestine [Christian Arab]	0.0179	0.0135	0.0479	0.0956	0.2791	0.2264	0.08	0.1024	0.1042	0.0329
10	Palestine [Muslim Arab]	0.02	0.0258	0.0659	0.0574	0.1588	0.182	0.0533	0.0877	0.3284	0.0208
11	Israel [Northern, Druze]	0.0302	0.021	0.2216	0.0844	0.0932	0.2621	0.0628	0.1177	0.0871	0.0199
12	Jewish [Ashkenazi]	0.0101	0.0158	0.4384	0.0151	0.0128	0.0067	0.1011	0.2904	0.0175	0.0921
13	Israel [Samaritans]	0.0124	0.0267	0.0176	0.0203	0.212	0.4	0.0116	0.0634	0.1942	0.0418
14	Jordan [South, Ma’an District]	0.0167	0.0091	0.0307	0.0241	0.1051	0.3089	0.0273	0.1123	0.3084	0.0575
15	Jordan [South,Karak District]	0.0225	0.0098	0.0776	0.0163	0.2484	0.0595	0.0121	0.0379	0.4909	0.025
16	Jordan [South,Tafila District]	0.0078	0.0071	0.0456	0.0093	0.0199	0.0655	0.015	0.066	0.717	0.0468
17	Jordan [South,Aqaba District]	0.0251	0.0625	0.0057	0.0387	0.4183	0.054	0.0115	0.1027	0.1963	0.0853
18	Lebanon [Lebanese]	0.0185	0.0169	0.1165	0.0612	0.1463	0.2725	0.0513	0.1091	0.1792	0.0284
19	Kuwait [Arab]	0.0352	0.0361	0.0842	0.0453	0.0945	0.1692	0.0526	0.0957	0.3673	0.02
20	Qatar [Arab]	0.0314	0.0389	0.0532	0.0456	0.0576	0.1542	0.0469	0.0852	0.4683	0.0186
21	Saudi Arabia [Central]	0.0087	0.0056	0.0184	0.0179	0.0621	0.0318	0.015	0.0464	0.7778	0.0164
22	Saudi Arabia [east]	0.0408	0.0112	0.0511	0.0498	0.1496	0.1198	0.0647	0.1022	0.3914	0.0193
23	Saudi Arabia [north]	0.016	0.0112	0.014	0.0195	0.0541	0.0273	0.0145	0.0362	0.7931	0.0141
24	Saudi Arabia [south]	0.02	0.024	0.0255	0.0179	0.0593	0.047	0.0228	0.0911	0.6697	0.0227
25	Saudi Arabia [west]	0.0229	0.0163	0.0212	0.0514	0.167	0.0681	0.0863	0.092	0.4541	0.0208
26	Bahrain [Capital]	0.0557	0.0819	0.067	0.0466	0.1049	0.3071	0.0439	0.1156	0.1568	0.0204
27	Bahrain [Muharraq]	0.0286	0.0264	0.1197	0.065	0.099	0.2279	0.0643	0.1236	0.2164	0.0291
28	Bahrain [Northern]	0.0433	0.0502	0.0422	0.0589	0.0902	0.3689	0.0501	0.0992	0.1714	0.0257
29	Bahrain [Southern]	0.0638	0.0838	0.0837	0.0541	0.0829	0.1962	0.0697	0.125	0.2182	0.0227
30	UAE [Arab]	0.0448	0.0492	0.0904	0.0445	0.1378	0.1515	0.0318	0.1209	0.298	0.0312
31	Yemen [Arab]	0.0175	0.0148	0.0243	0.043	0.225	0.0686	0.0408	0.0887	0.461	0.0164
32	Yemen [Yemenite Jews]	0.0138	0.011	0.1938	0.0404	0.1477	0.1275	0.038	0.1825	0.224	0.0214
33	Turkey [Central Anatolia, Gocmenkoy]	0.1226	0.0198	0.0862	0.1778	0.0815	0.2898	0.0419	0.158	0.0111	0.0112
34	Turkey [Central Anatolia, Merkez]	0.0179	0.0096	0.1407	0.0729	0.0741	0.4298	0.0616	0.1097	0.0579	0.0258
35	Turkey [Central Anatolia, Eskikoy]	0.0158	0.0085	0.3148	0.052	0.1158	0.2357	0.0613	0.1248	0.0242	0.047
36	Turkey [Central Anatolia, Dogukoy]	0.0122	0.0079	0.1352	0.037	0.1825	0.5232	0.0141	0.0612	0.0167	0.01
37	Iran [Kermanshah]	0.0177	0.0159	0.0972	0.0714	0.2397	0.2992	0.0555	0.1275	0.05	0.0258
38	Iran [Kurdestan]	0.0164	0.0144	0.1474	0.0525	0.216	0.2913	0.0424	0.1324	0.0616	0.0255
39	Iran [Ilam]	0.0185	0.0119	0.1248	0.0976	0.1243	0.2884	0.0763	0.1417	0.0985	0.018
40	Iran [Hamedan]	0.0253	0.0092	0.134	0.0827	0.1632	0.2621	0.061	0.1774	0.0587	0.0266
41	Iran [Urumie]	0.0209	0.0152	0.2481	0.0768	0.0601	0.2591	0.0664	0.13	0.0934	0.03
42	Iran [Tabriz]	0.0229	0.0166	0.2093	0.1215	0.0745	0.2067	0.085	0.1546	0.0828	0.0261
43	Iran [Tehran]	0.0234	0.02	0.1648	0.0821	0.1238	0.2968	0.0583	0.1421	0.066	0.0227
44	Iran [Khuzestan]	0.0193	0.0118	0.1269	0.1025	0.1491	0.2292	0.0874	0.103	0.143	0.0277
45	Iran [Golestan]	0.0137	0.0154	0.1403	0.0722	0.0624	0.3222	0.0567	0.2142	0.0751	0.028
46	Iran [Mazan]	0.0174	0.0107	0.186	0.0788	0.0376	0.3737	0.0673	0.1143	0.0916	0.0225
47	Iran [Gilan]	0.0162	0.0275	0.2165	0.096	0.0438	0.3276	0.0848	0.1091	0.0577	0.0207
48	Iran [Shiraz Fars Province]	0.0185	0.0167	0.1175	0.0808	0.1213	0.296	0.0714	0.1579	0.0817	0.0382
49	Iran [IsfahanIsfahan Province]	0.0162	0.0305	0.2101	0.0705	0.0613	0.382	0.0487	0.1249	0.0304	0.0255
50	Iran [Birjand, South khorasan]	0.0165	0.0139	0.184	0.0856	0.0528	0.2574	0.0872	0.2254	0.0423	0.0348
51	Iran [Mashhad, Razavi khorasan]	0.0139	0.0135	0.1718	0.0841	0.0788	0.2683	0.0696	0.228	0.0362	0.0359
52	Iran [Zahedan, Sistan and Baluchestan]	0.0281	0.068	0.1335	0.0823	0.0626	0.3089	0.0612	0.2003	0.0243	0.0307
53	Egypt [Assiut]	0.04	0.0255	0.1259	0.0742	0.2925	0.1133	0.0571	0.0775	0.1392	0.0547
54	Egypt [Aswan]	0.0376	0.0129	0.1784	0.0423	0.4077	0.0563	0.0289	0.0551	0.0883	0.0924
55	Egypt [El-Minia]	0.0405	0.0153	0.0505	0.0607	0.3743	0.0841	0.0501	0.0618	0.121	0.1418
56	Egypt [Qena]	0.0326	0.017	0.0304	0.0566	0.2571	0.1422	0.0385	0.0921	0.2776	0.0558
57	Egypt [Sohag]	0.0215	0.0399	0.1321	0.0456	0.1867	0.0795	0.0589	0.0785	0.1942	0.163
58	Egypt [Northern]	0.0659	0.0151	0.0739	0.0982	0.1999	0.1002	0.1179	0.1114	0.1399	0.0777
59	Egypt [Berbers from Siwa]	0.0152	0.0184	0.2748	0.0394	0.1288	0.0875	0.2807	0.0418	0.0952	0.0183
60	Egypt [Baharia]	0.06	0.0373	0.1186	0.0599	0.3762	0.0421	0.0118	0.0462	0.1646	0.0832
61	Libya [Tripoli]	0.0175	0.009	0.0687	0.0389	0.1149	0.1087	0.0307	0.0587	0.242	0.3108
62	Libya [Bengazi]	0.031	0.0216	0.0634	0.0457	0.0624	0.1481	0.0246	0.0657	0.281	0.2564
63	Libya [Arab]	0.0077	0.0063	0.0202	0.0171	0.1575	0.0769	0.0091	0.0314	0.2905	0.3833
64	Libya [Jews]	0.012	0.0125	0.1103	0.0683	0.2257	0.3593	0.0441	0.0813	0.0612	0.0254
65	Tunisia [Sousse1]	0.0158	0.0136	0.0541	0.0191	0.0985	0.0963	0.0149	0.0245	0.2374	0.4258
66	Tunisia [Sousse2]	0.0208	0.0179	0.0621	0.0266	0.1224	0.096	0.0208	0.0316	0.1901	0.4117
67	Tunisia [Barber Sejenane]	0.0256	0.0062	0.0063	0.0336	0.0108	0.0389	0.0913	0.0285	0.3587	0.4
68	Tunisia [Barber Takrouna]	0.004	0.0038	0.0075	0.0056	0.0841	0.0059	0.005	0.0074	0.0061	0.8706
69	Tunsia [Berbers Chenini-Douiret]	0.0055	0.0059	0.0071	0.0167	0.0141	0.0191	0.008	0.0369	0.0158	0.8709
70	Tunisia [Berbers Jradou]	0.004	0.003	0.004	0.0041	0.0056	0.0041	0.004	0.0044	0.0051	0.9617
71	Tunisia [Berbers Sened]	0.005	0.004	0.0055	0.0052	0.0071	0.005	0.0063	0.0198	0.2933	0.6488
72	Tunisia [Andalusians]	0.0051	0.0052	0.0201	0.0055	0.0392	0.0357	0.0078	0.0211	0.3955	0.4649
73	Tunisia [Cosmopolitans]	0.0091	0.0329	0.01	0.0305	0.133	0.0251	0.0401	0.0336	0.2482	0.4374
74	Tunisia [Barber,Bou Omrane]	0.0373	0.0096	0.004	0.0428	0.0063	0.0048	0.0144	0.0051	0.0764	0.7993
75	Tunisia [Barber Bou Saâd]	0.0055	0.0077	0.0632	0.0057	0.006	0.007	0.0069	0.0059	0.0531	0.839
76	Algeria [Zenata]	0.1318	0.0704	0.0886	0.0456	0.0534	0.0271	0.0087	0.0274	0.1216	0.4255
77	Algeria [Reguibate]	0.0473	0.005	0.0108	0.0309	0.0276	0.0108	0.0258	0.018	0.1575	0.6662
78	Algeria [Oran1]	0.0383	0.0286	0.0786	0.0401	0.082	0.0537	0.0326	0.0547	0.2042	0.3871
79	Algeria [Algiers]	0.0104	0.0059	0.0075	0.0669	0.1032	0.0234	0.0643	0.0259	0.1554	0.5371
80	Algeria [Oran2]	0.0482	0.0279	0.1323	0.0284	0.0658	0.0604	0.0088	0.0266	0.1935	0.4082
81	Algerian [ArabOran]	0.0478	0.0279	0.1324	0.0285	0.0656	0.0615	0.0088	0.0264	0.1936	0.4074
82	Morocco [Moroccan]	0.0396	0.0313	0.0597	0.0677	0.0982	0.0584	0.0499	0.0422	0.1634	0.3895
83	Morocco [Jews]	0.0179	0.0081	0.1962	0.1197	0.1233	0.225	0.1081	0.087	0.0108	0.104
84	Morocco [Asni Berbers]	0.0373	0.0116	0.0245	0.0381	0.041	0.0182	0.0195	0.0183	0.024	0.7675
85	Morocco [Bouhria Berbers]	0.0601	0.011	0.0275	0.0335	0.0206	0.0306	0.0318	0.0341	0.0362	0.7145
86	Morocco [Souss Berbers]	0.0329	0.0081	0.0053	0.0233	0.0352	0.0068	0.0368	0.0143	0.0284	0.809
87	Morocco [Ouarzazate Berbers]	0.0936	0.1333	0.011	0.0393	0.0103	0.0191	0.0093	0.0245	0.0831	0.5765
88	Morocco [Mozabite Berbers]	0.027	0.0105	0.037	0.0266	0.0449	0.0145	0.0207	0.0195	0.023	0.7764
89	Morocco [Casablanca]	0.0562	0.0217	0.0475	0.0508	0.1143	0.1033	0.0362	0.028	0.0994	0.4425
90	Morocco [Figuig oasis]	0.0281	0.0204	0.1714	0.0396	0.0429	0.0325	0.0375	0.0273	0.2213	0.3789
91	Sudan [Bedouins]	0.0267	0.0212	0.2491	0.05	0.0174	0.0283	0.1006	0.0549	0.4384	0.0135
92	Chad [N'Djamena]	0.2101	0.1906	0.1996	0.1455	0.0347	0.0301	0.1216	0.0402	0.0169	0.0107
93	Cameroon [Mora]	0.078	0.0197	0.6524	0.1017	0.0059	0.0175	0.0512	0.0528	0.0079	0.0129
94	Cameroon [Maroua]	0.1382	0.1903	0.2924	0.1179	0.0197	0.0476	0.1131	0.0621	0.0072	0.0115
95	Cameroon [Garoua]	0.1946	0.134	0.229	0.1492	0.0286	0.0459	0.1385	0.0582	0.012	0.0101
96	Cameroon [Memé]	0.0647	0.0496	0.4311	0.0903	0.0384	0.0466	0.1409	0.1067	0.0196	0.0121
97	Cameroon [Gashiga]	0.1515	0.2058	0.1953	0.1135	0.0338	0.0575	0.1685	0.0567	0.0071	0.0103
98	Cameroon [Koussomò]	0.0205	0.0057	0.8449	0.0202	0.0075	0.0116	0.0481	0.0229	0.0078	0.0108
99	Cameroon [Banaye]	0.1451	0.134	0.2002	0.1061	0.0091	0.0107	0.3645	0.0165	0.0061	0.0077
100	Central African Republic [Bagandu, Biaka Pygmy]	0.1824	0.3854	0.0435	0.0665	0.0135	0.0534	0.1433	0.0788	0.0155	0.0176
101	Equatorial Guinea	0.1642	0.3788	0.1592	0.1595	0.0284	0.0158	0.0455	0.0172	0.0071	0.0242
102	Benin [Fon]	0.4269	0.2887	0.021	0.1163	0.0215	0.0506	0.0348	0.0272	0.0078	0.0052
103	Benin [Yoruba]	0.2652	0.4679	0.0063	0.1038	0.0156	0.0159	0.0978	0.0135	0.0098	0.0043
104	Benin [Bariba]	0.4625	0.3294	0.0371	0.0666	0.0126	0.0345	0.0157	0.0234	0.0126	0.0055
105	Benin [North-Benin, Beninese]	0.4247	0.3666	0.0465	0.0844	0.0121	0.0158	0.0176	0.0157	0.0092	0.0073
106	Burkina Faso [Gur, MOSSI]	0.4656	0.2558	0.0175	0.1379	0.018	0.0328	0.0328	0.0249	0.0076	0.0071
107	Burkina Faso [Gur, BWABA]	0.5891	0.1167	0.0075	0.1915	0.0426	0.0097	0.0184	0.0112	0.0077	0.0056
108	Burkina Faso [Gur, GOURMANTCHE]	0.461	0.2061	0.007	0.2033	0.0554	0.0204	0.0106	0.0219	0.0058	0.0085
109	Burkina Faso [Gur, GOUROUNSSI]	0.6183	0.1945	0.0067	0.1066	0.0097	0.0176	0.021	0.0142	0.0054	0.006
110	Burkina Faso [Gur, LOBI]	0.5558	0.2997	0.004	0.1079	0.0066	0.0053	0.0051	0.0057	0.0057	0.0042
111	Burkina Faso [Gur, DAGARA]	0.5819	0.204	0.0087	0.1229	0.0241	0.0167	0.0124	0.0146	0.0064	0.0083
112	Burkina Faso [Gur, GOUIN]	0.5688	0.1471	0.0101	0.1069	0.0862	0.0148	0.0089	0.0115	0.032	0.0137
113	Burkina Faso [Gur, SENOUFO]	0.4598	0.3129	0.0115	0.1168	0.0091	0.0239	0.0213	0.0351	0.0055	0.0041
114	Burkina Faso [Gur, TOUSSIAN]	0.5589	0.1084	0.0073	0.259	0.0131	0.0157	0.008	0.0183	0.007	0.0043
115	Burkina Faso [Gur, TURKA]	0.2956	0.0561	0.0063	0.288	0.0143	0.0433	0.2295	0.0536	0.007	0.0063
116	Burkina Faso [Gur, YAANA]	0.6265	0.0457	0.0141	0.2482	0.0109	0.0145	0.0085	0.0146	0.007	0.01
117	Burkina Faso [Mande, BISSA]	0.4881	0.2393	0.0125	0.2103	0.0102	0.0083	0.0062	0.0104	0.0048	0.0099
118	Burkina Faso [Mande, BOBO]	0.6314	0.0676	0.0682	0.1231	0.0133	0.0258	0.0243	0.0339	0.0064	0.006
119	Burkina Faso [Mande, MARKA]	0.5424	0.1571	0.0071	0.2017	0.0136	0.0153	0.0323	0.015	0.0089	0.0066
120	Burkina Faso[Mande, SAMO]	0.6128	0.1416	0.0064	0.1513	0.0173	0.0146	0.018	0.0149	0.0159	0.0072
121	Ghana [Akan1]	0.4063	0.3681	0.0066	0.1342	0.0195	0.0162	0.0192	0.0152	0.0095	0.0052
122	Ghana [Akan2]	0.3233	0.3964	0.0116	0.1473	0.0192	0.0281	0.0267	0.0315	0.0098	0.0061
123	Ghana [Ewe1]	0.3485	0.4475	0.007	0.1071	0.0147	0.0155	0.0277	0.0161	0.0098	0.0061
124	Ghana [Ewe2]	0.2465	0.5602	0.0081	0.0839	0.0192	0.0145	0.0277	0.0221	0.0122	0.0055
125	Ghana [Ga-Dangme]	0.3281	0.4489	0.007	0.1036	0.0117	0.0261	0.0272	0.0314	0.0109	0.0051
126	Gahna [Mole-Dagbon]	0.3123	0.3085	0.0069	0.2433	0.0266	0.025	0.0211	0.0263	0.0081	0.022
127	Gahna [Guang]	0.3881	0.3396	0.0256	0.116	0.0131	0.0277	0.036	0.0279	0.0188	0.0072
128	Ghana [Ga-Adangbe]	0.4154	0.3994	0.0089	0.0683	0.0237	0.0167	0.0159	0.017	0.0281	0.0066
129	Ghana [Mole-Dagomba]	0.3922	0.2409	0.0218	0.2391	0.0255	0.0281	0.0174	0.015	0.009	0.0111
130	Ivory Coast [Ahizi]	0.5134	0.2955	0.0204	0.103	0.0106	0.0104	0.02	0.0147	0.0065	0.0055
131	Ivory Coast [Yacouba]	0.6113	0.0932	0.0101	0.189	0.0193	0.0206	0.025	0.0167	0.0068	0.0081
132	Nigeria [Igbo]	0.2317	0.5895	0.0045	0.0774	0.0118	0.0192	0.0384	0.016	0.0073	0.0041
133	Nigeria [Ibadan, Yoruba]	0.3524	0.4732	0.0068	0.0785	0.0199	0.0148	0.0216	0.0151	0.0084	0.0093
134	North Central Nigeria [Zaria, Hausa]	0.1883	0.1216	0.3104	0.0849	0.0153	0.0839	0.094	0.0567	0.0135	0.0313
135	Nigeria [Yoruba]	0.3553	0.4319	0.0089	0.0816	0.0242	0.017	0.0474	0.0178	0.0083	0.0076
136	Ethiopia [Tigray]	0.0369	0.0252	0.0186	0.1022	0.4231	0.0479	0.1685	0.052	0.0975	0.028
137	Ethiopia [Amhara]	0.0267	0.0082	0.0446	0.1106	0.4133	0.033	0.1739	0.0507	0.1137	0.0254
138	Ethiopia [Ethiopian]	0.0381	0.0158	0.0072	0.1466	0.4062	0.0481	0.2817	0.0368	0.0099	0.0095
139	Ethiopia [Oromo]	0.0819	0.0289	0.014	0.1035	0.3942	0.0254	0.1161	0.0408	0.1737	0.0215
140	Ethiopia [Wolayta]	0.03	0.0492	0.0141	0.085	0.5767	0.0368	0.1392	0.0236	0.0113	0.034
141	Ethiopia [Somali Ethiopia]	0.0645	0.0278	0.0148	0.0929	0.3341	0.2327	0.0266	0.1917	0.0053	0.0096
142	Djibouti [Afar]	0.0114	0.0272	0.0333	0.0294	0.5661	0.0889	0.0089	0.1237	0.0334	0.0777
143	Djibouti [Somali Djibouti]	0.0638	0.0287	0.0086	0.1185	0.0926	0.3547	0.0294	0.2837	0.0116	0.0084
144	Eritrea [Cunama]	0.0727	0.0449	0.0362	0.1087	0.3854	0.0391	0.2378	0.0384	0.0128	0.0239
145	Eritrea [Tigray]	0.0656	0.0169	0.0684	0.0958	0.3961	0.0502	0.118	0.124	0.0477	0.0174
146	Eritrea [Afar]	0.0146	0.0103	0.0125	0.0251	0.6785	0.063	0.0169	0.075	0.0492	0.0549
147	Eritrea [Bilen]	0.0239	0.0162	0.0605	0.0994	0.4333	0.0273	0.187	0.1035	0.0088	0.0401
148	Eritrea [Hidareb]	0.0977	0.0142	0.0124	0.0829	0.4841	0.0841	0.1154	0.0227	0.0693	0.0172
149	Eritrea [Kunama]	0.1015	0.0246	0.0194	0.1583	0.2847	0.0838	0.255	0.0411	0.0168	0.0147
150	Eritrea [Nara]	0.0327	0.0255	0.0175	0.08	0.2975	0.0572	0.1862	0.0898	0.1859	0.0278
151	Eritrea [Saho]	0.0134	0.0073	0.0054	0.0163	0.8333	0.0067	0.0829	0.0101	0.0153	0.0093
152	Eritrea [Tigre]	0.0778	0.0139	0.0259	0.096	0.4002	0.0521	0.1302	0.0662	0.1071	0.0308
153	Eritrea [Tgrinyas]	0.0512	0.0205	0.0368	0.0862	0.4785	0.039	0.1303	0.0765	0.0628	0.0182
154	Kenya [Kinyawa, Maasai]	0.13	0.1011	0.0238	0.1056	0.3875	0.0432	0.1306	0.0524	0.0135	0.0123
155	Kenya [Borana]	0.1432	0.0629	0.0118	0.1312	0.3809	0.0864	0.0596	0.0427	0.0077	0.0737
156	Kenya [Maasai]	0.1553	0.1234	0.0273	0.106	0.3184	0.0391	0.1555	0.0505	0.0122	0.0122
157	Kenya [Other Bantu]	0.1936	0.3807	0.0107	0.0923	0.122	0.038	0.0817	0.06	0.0144	0.0066
158	Kenya [Other Nilo Saharans]	0.022	0.0099	0.0641	0.0889	0.4957	0.0322	0.1651	0.0611	0.0187	0.0423
159	Kenya [Somali Kenya]	0.1643	0.0251	0.0114	0.103	0.5754	0.0222	0.0596	0.0127	0.0074	0.0189
160	Kenya [Webuye, Luhya]	0.1557	0.5687	0.0068	0.0544	0.0633	0.0382	0.051	0.0518	0.0049	0.0052
161	Kenya [Luhya]	0.1401	0.5832	0.01	0.068	0.0699	0.0406	0.0204	0.0564	0.0059	0.0055
162	Uganda [Nilote]	0.0919	0.0568	0.0416	0.159	0.0902	0.0313	0.4389	0.0453	0.0131	0.0319
163	Tanzania [Dar-es-Salaam, Chagga]	0.1534	0.3269	0.0119	0.1062	0.1552	0.0998	0.0158	0.0982	0.0151	0.0174
164	Botswana [Mixed]	0.3044	0.2342	0.0098	0.0725	0.0416	0.0194	0.2731	0.0283	0.0075	0.0092
165	South Africa [Xhosa]	0.3046	0.2952	0.0163	0.0545	0.0364	0.1032	0.0396	0.1376	0.0055	0.0073
166	South Africa [European-White]	0.0137	0.0142	0.5836	0.0709	0.0728	0.0876	0.0492	0.0704	0.0189	0.0187
167	South Africa [Indian-Asian]	0.0262	0.018	0.1866	0.0826	0.0394	0.2868	0.0749	0.2142	0.0292	0.0421
168	South Africa [admixed-coloured]	0.074	0.1025	0.2961	0.0828	0.0689	0.1442	0.0656	0.129	0.0171	0.0199
169	South Africa [African]	0.272	0.3705	0.0212	0.0691	0.0352	0.0621	0.0757	0.0806	0.0059	0.0077
170	South Africa [Ashkenazi Jews]	0.0319	0.0153	0.2134	0.0442	0.2711	0.21	0.0182	0.0797	0.0998	0.0165
171	Zimbabwe [Shona]	0.4378	0.2738	0.0076	0.0734	0.0518	0.0352	0.0698	0.0374	0.0072	0.0061
172	Zimbabwe [Zimbabwean]	0.388	0.4175	0.009	0.0703	0.0185	0.0194	0.0369	0.0269	0.0077	0.0059
173	Namibia [Ovambo]	0.4847	0.2522	0.0136	0.072	0.0119	0.0301	0.0793	0.0395	0.0093	0.0075
174	USA [Illinois, African American]	0.2801	0.2587	0.1826	0.1027	0.0328	0.0614	0.0289	0.0354	0.0073	0.01
175	USA [Southwestern USA, African American]	0.2992	0.2012	0.2094	0.1169	0.0688	0.0303	0.0233	0.0309	0.0097	0.0102
176	USA [African American]	0.2582	0.2331	0.2086	0.1148	0.0305	0.0436	0.0441	0.0439	0.0124	0.0107
177	UK [London, British African]	0.2671	0.361	0.1024	0.0895	0.0263	0.0423	0.0409	0.0494	0.0097	0.0115
178	Jamaica [Jamaican]	0.2361	0.2813	0.1934	0.1114	0.0481	0.044	0.0309	0.0351	0.0075	0.0122
179	Jamaica [Jamaican2]	0.2463	0.2537	0.1761	0.1082	0.0236	0.0668	0.0341	0.0636	0.0119	0.0158
180	Bahamas [Abaco]	0.2491	0.2403	0.181	0.1307	0.0287	0.0325	0.0716	0.0394	0.0193	0.0072
181	Bahamas [Eleuthera]	0.2516	0.2786	0.109	0.1627	0.0181	0.0567	0.0578	0.0459	0.0109	0.0088
182	Bahamas [Exuma]	0.2388	0.2588	0.0853	0.1037	0.0685	0.0867	0.0735	0.0502	0.0213	0.0131
183	Bahamas [GrandBahama]	0.2859	0.2322	0.1422	0.1405	0.0298	0.0487	0.0642	0.0354	0.0137	0.0074
184	Bahamas [LongIsland]	0.1899	0.0598	0.4933	0.062	0.0127	0.0429	0.0477	0.0509	0.0315	0.0094
185	Bahamas [New Providence]	0.2593	0.2185	0.2009	0.117	0.0296	0.0591	0.0515	0.0474	0.01	0.0067
186	Haiti [Haitian]	0.2711	0.2748	0.2035	0.0988	0.0124	0.0388	0.0544	0.029	0.0082	0.0091

## Sheet: S8
Supplementary Table S8: (A) Q statistics for the seven regions Middle East, North Africa, South Africa, West Africa, Central Africa and Africans outside Africa
(B) Pairwise comparisons using Wilcoxon rank sum test with continuity correction
	Fst	Fst max	Ratio
West Africa	0.497997	0.999839	0.498077
East Africa	0.515148	0.999813	0.515244
Middle East	0.527384	0.999915	0.527429
Central Africa	0.53004	0.99907	0.530533
South Africa	0.563991	0.99949	0.564279
African Outside Africa	0.57526	0.999703	0.575431
North Africa	0.67633	0.99995	0.676364
(B) Pairwise comparisons using Wilcoxon rank sum test with continuity correction
	Middle East	North Africa	East Africa	South Africa	West Africa	Central Africa
North Africa	< 2e-16	-	-	-	-	-
East Africa	< 2e-16	< 2e-16	-	-	-	-
South Africa	< 2e-16	< 2e-16	< 2e-16	-	-	-
West Africa	< 2e-16	< 2e-16	< 2e-16	< 2e-16	-	-
Central Africa	2.9e-12	< 2e-16	< 2e-16	< 2e-16	< 2e-16	-
African Outside Africa	< 2e-16	< 2e-16	< 2e-16	< 2e-16	< 2e-16	< 2e-16
P value adjustment method: holm

## Sheet: S9
Supplementary Table S9: (A) Q statistics for the Middle East
(B) Pairwise comparisons using Wilcoxon rank sum test with continuity correction
(A) Q statistics for the Middle East
	Fst	Fst max	Ratio
IRAN	0.422013	0.999689	0.422144
TURKEY	0.451472	0.99878	0.452023
YEMEN	0.47485	0.995682	0.476909
JORDAN	0.526775	0.997486	0.528103
PALESTINE	0.528266	0.997294	0.529699
SAUDI ARABIA	0.529327	0.998924	0.529897
JEWS	0.529433	0.995544	0.531803
IRAQ	0.536687	0.999496	0.536957
BAHRAIN	0.537449	0.999126	0.537919
LEBANON	0.538798	0.999475	0.539081
UAE	0.541588	0.998444	0.542432
QATAR	0.543094	0.999261	0.543495
KUWAIT	0.580368	0.997716	0.581697
(B) Pairwise comparisons using Wilcoxon rank sum test with continuity correction
	IRAQ	JORDAN	LEBANON	PALESTINE	JEWS	UAE	KWAIT	SAUDI ARABIA	BHRAIN	QATAR	YEMEN	IRAN
JORDAN	0.03686	-	-	-	-	-	-	-	-	-	-	-
LEBANON	0.52319	0.00234	-	-	-	-	-	-	-	-	-	-
PALESTINE	0.01733	1	0.00038	-	-	-	-	-	-	-	-	-
JEWS	0.02376	1	0.00112	1	-	-	-	-	-	-	-	-
UAE	0.58525	0.00112	1	0.00134	0.00236	-	-	-	-	-	-	-
KWAIT	< 2e-16	< 2e-16	< 2e-16	< 2e-16	< 2e-16	< 2e-16	-	-	-	-	-	-
SAUDI ARABIA	0.0006	1	7.3e-07	1	1	2.7e-05	< 2e-16	-	-	-	-	-
BHRAIN	1	0.01235	1	0.00348	0.00685	1	< 2e-16	6.8e-05	-	-	-	-
QATAR	0.00127	9.6e-06	0.24007	3.8e-06	9.6e-06	1	< 2e-16	1.7e-09	0.01374	-	-	-
YEMEN	< 2e-16	< 2e-16	< 2e-16	< 2e-16	< 2e-16	< 2e-16	< 2e-16	< 2e-16	< 2e-16	< 2e-16	-	-
IRAN	< 2e-16	< 2e-16	< 2e-16	< 2e-16	< 2e-16	< 2e-16	< 2e-16	< 2e-16	< 2e-16	< 2e-16	< 2e-16	-
TURKEY	< 2e-16	< 2e-16	< 2e-16	< 2e-16	< 2e-16	< 2e-16	< 2e-16	< 2e-16	< 2e-16	< 2e-16	3.6e-07	< 2e-16
P value adjustment method: holm

## Sheet: S10
Supplementary Table S10: (A) Q statistics for North Africa
(B) Pairwise comparisons using Wilcoxon rank sum test with continuity correction
(A) Q statistics for North Africa
	Fst	Fst max	Ratio
SUDAN	0.580241	0.993266	0.584175
LIBYA	0.592434	0.999063	0.59299
MOROCCO	0.64349	0.998603	0.64439
BERBER	0.70638	0.998548	0.707407
EGYPT	0.715628	0.999689	0.715851
ALGERIA	0.748695	0.999341	0.749189
TUNISIA	0.776207	0.998624	0.777277
(B) Pairwise comparisons using Wilcoxon rank sum test with continuity correction
	EGYPT	SUDAN	LIBYA	TUNISIA	ALGERIA	MOROCCO
SUDAN	<2e-16	-	-	-	-	-
LIBYA	<2e-16	<2e-16	-	-	-	-
TUNISIA	<2e-16	<2e-16	<2e-16	-	-	-
ALGERIA	<2e-16	<2e-16	<2e-16	<2e-16	-	-
MOROCCO	<2e-16	<2e-16	<2e-16	<2e-16	<2e-16	-
BARBER	<2e-16	<2e-16	<2e-16	<2e-16	<2e-16	<2e-16
P value adjustment method: holm

[truncated: 3 more sheets: S11, S12, S13]
